# Supplementary material for: QTL Analyses in Multiple Populations Employed for the Fine Mapping and Identification of Candidate Genes at a Locus Affecting Sugar Accumulation in Melon (Cucumis melo L.)
Source: Front Plant Sci. 2017 Sep 26;8:1679. doi: 10.3389/fpls.2017.01679 (PMC5623194; doi:10.3389/fpls.2017.01679)
Supplement: Supplementary file 3 [file DataSheet1.XLSX]

## Sheet: Table S1
Table S1. SNP genotypes and candidate genes related to sugar metabolism. Positions within the 12 pseudomolecules (PM) of the melon genome build v 3.5.1. PS alleles represented by "B" in red, SC alleles by "A" in yellow, heterozygous "H" in green, TRI alleles by "T" in blue. Sucrose metabolic genes are highlighted in yellow. Markers without genotypic data are blank.
SNP MARKER	PM	Position in PM in base pairs (bp)	Position in megabases (Mb)	PI161375 (SC)	PS	TRI5_1	SC1_1	SC1_2	SC1_3	SC1_4	SC1_5	SC2_1	SC2_2	SC2_3	SC3_2	SC3_3	SC3_5	SC4_1	SC4_3	SC4_4	SC4_5	SC5_1(4)	SC5_2	SC5_3	SC5_4	SC5_5	SC6_2	SC6_4	SC6_6	SC6_7	SC7_1	SC7_2	SC7_3	SC7_4	SC7_5	SC8_1(2)	SC8_2	SC8_3(2)	SC8_4	SC8_5	SC9_1	SC9_2	SC9_3	SC9_4	SC10_1	SC10_3	SC10_4	SC11_1	SC11_2
aI_09-F07	1	2192805	2.1928	A	B	B	B	B	B	B	B	B	B	B	B	B	B	B	B	B	B	B	B	B	B	B	B	B	B	B	B	B	B	B	B	B	B	B	B	B	B	B	B		B	B	B	B	B
CMPSNP1095	1	2308271	2.30827	A	B	B	B	B	B	B	B	B	B	B	B	B	B	B	B	B	B	B	B	B	B	B	B	B	B	B	B	B	B	B	B	B	B	B	B	B	B	B	B	B	B	B	B	B	B
CMPSNP991	1	2538103	2.5381	A	B	B	B	B	B	B	B	B	B	B	B	B	B	B	B	B	B		B	B	B	B	B	B	B	B	B	B	B	B	B		B		B	B	B	B	B	B	B	B	B	B	B
CMPSNP989	1	2872145	2.87215	A	B	B	B	B	B	B	B	B	B	B	B	B	B	B	B	B	B	B	B	B	B	B	B	B	B	B	B	B	B	B	B	B	B	B	B	B	B	B	B	B	B	B	B	B	B
CMPSNP86	1	3462463	3.46246	A	B	B	A	A	A	H	B	B	B	B	B	B	B	B	B	B	B	B	B	B	B	B	B	B	B	B	B	B	B	B	B	B	B	B	B	B	B	B	B	B	B	B	B	B	B
FR10P24	1	4204438	4.20444	A	B	B	A	A	A	B	B	B	B	B	B	B	B	B	B	B	B		B	B	B	B	B	B	B	B	B	B	B	B	B		B		B	B	B	B	B	B	B	B	B	B	B
CMPSNP951	1	7030610	7.03061	A	B	B	A	A	A	B	B	B	B	B	B	B	B	B	B	B	B	B	B	B	B	B	B	B	B	B	B	B	B	B	B	B	B	B	B	B	B	B	B		B	B	B	B	B
CMPSNP83	1	7292865	7.29286	A	B	B	A	A	A	B	B	B	B	B	B	B	B	B	B	B	B	B	B	B	B	B	B	B	B	B	B	B	B	B	B	B	B	B	B	B	B	B	B	B	B	B	B	B	B
CMPSNP847	1	7522415	7.52241	A	B	B	A	A	A	B	B	B	B	B	B	B	B	B	B	B	B	B	B	B	B	B	B	B	B	B	B	B	B	B	B	B	B	B	B	B	B	B	B		B	B	B	B	B
CmNIN3	1	8521157	8.52116
CMPSNP916	1	9389350	9.38935	A	B	B	A	A	A	B	B	B	B	B	B	B	B	B	B	B	B	B	B	B	B	B	B	B	B	B	B	B	B	B	B	B	B	B	B	B	B	B	B	B	B	B	B	B	B
P01.16	1	9621339	9.62134	A	B	B	A	A	A	B	B	B	B	B	B	B	B	B	B	B	B	B	B	B	B	B	B	B	B	B	B	B	B	B	B	B	B	B	B	B	B	B	B	B	B	B	B	B	B
CMPSNP1084	1	10285591	10.2856	A	B	B	A	A	A	B	B	B	B	B	B	B	B	B	B	B	B	B	B	B	B	B	B	B	B	B	B	B	B	B	B	B	B	B	B	B	B	B	B	B	B	B	B	B	B
aI_09-G08	1	11532507	11.5325	A	B	B	A	A	A	B	B	B	B	B	B	B	B	B	B	B	B	B	B	B	B	B	B	B	B	B	B	B	B	B	B	B	B	B	B	B	B	B	B	B	B	B	B	B	B
CMPSNP880	1	11938534	11.9385	A	B	B	A	A	A	B	B	B	B	B	B	B	B	B	B	B	B	B	B	B	B	B	B	B	B	B	B	B	B	B	B	B	B	B	B	B	B	B	B	B	B	B	B	B	B
CMPSNP856	1	12012348	12.0123	A	B	B	A	A	A	B	B	B	B	B	B	B	B	B	B	B	B		B	B	B	B	B	B	B	B	B	B	B	B	B		B		B	B	B	B	B	B	B	B	B	B
PSI_07-a04	1	12801254	12.8013	A	B	B	A	A	A	B	B	B	B	B	B	B	B	B	B	B	B		B	B	B	B	B	B	B	B	B	B	B	B	B		B		B	B	B	B	B	B	B	B	B	B	B
CMPSNP1041	1	13243828	13.2438	A	B	B	A	A	A	B	B	B	B	B	B	B	B	B	B	B	B		B	B	B	B	B	B	B	B	B	B	B	B	B		B		B	B	B	B	B		B	B	B	B	B
CMPSNP663	1	15518286	15.5183	A	B	B	A	A	A	B	B	B	B	B	B	B	B	B	B	B	B	B	B	B	B	B	B	B	B	B	B	B	B	B	B	B	B	B	B	B	B	B	B	B	B	B	B	B	B
CMPSNP36	1	15988076	15.9881	A	B	B	A	A	A	B	B	B	B	B	B	B	B	B	B	B	B		B	B	B	B	B	B	B	B	B	B	B	B	B		B		B	B	B	B	B	B	B	B	B	B	B
CMPSNP161	1	15999600	15.9996	A	B	B	A	A	A	B	B	B	B	B	B	B	B	B	B	B	B	B	B	B	B	B	B	B	B	B	B	B	B	B	B	B	B	B	B	B	B	B	B	B	B	B	B	B	B
CmNIN-LIKE2	1	16253768	16.2538
CMPSNP441	1	16573578	16.5736	A	B	B	B	A	A	B	B	B	B	B	B	B	B	B	B	B	B	B	B	B	B	B	B	B	B	B	B	B	B	B	B	B	B	B	B	B	B	B	B	B	B	B	B	B	B
aI_34-a07	1	18272370	18.2724	A	B	B	B	A	A	B	B	B	B	B	B	B	B	B	B	B	B	B	B	B	B	B	B	B	B	B	B	B	B	B	B	B	B	B	B	B	B	B	B	B	B	B	B	B	B
CMPSNP1111CE74	1	18273855	18.2739	A	B	B	B	A	A	B	B	B	B	B	B	B	B	B	B	B	B	B	B	B	B	B	B	B	B	B	B	B	B	B	B	B	B	B	B	B	B	B	B	B	B	B	B	B	B
aI_17-E07	1	19121684	19.1217	A	B	B	B	A	A	B	B	B	B	B	B	B	B	B	B	B	B	B	B	B	B	B	B	B	B	B	B	B	B	B	B	B	B	B	B	B	B	B	B	B	B	B	B	B	B
CMPSNP337	1	20900997	20.901	A	B	B	B	H	H	B	B	B	B	B	B	B	B	B	B	B	B		B	B	B	B	B	B	B	B	B	B	B	B	B		B		B	B	B	B	B	B	B	B	B	B	B
CMPSNP43	1	21123367	21.1234	A	B	B	B	A	A	B	B	B	B	B	B	B	B	B	B	B	B		B	B	B	B	B	B	B	B	B	B	B	B	B		B		B	B	B	B	B		B	B	B	B	B
CMPSNP399	1	23346693	23.3467	A	B	B	B	A	A	B	B	B	B	B	B	B	B	B	B	B	B	B	B	B	B	B	B	B	B	B	B	B	B	B	B	B	B	B	B	B	B	B	B	B	B	B	B	B	B
CMPSNP289	1	25707237	25.7072	A	B	B	B	A	A	B	B	B	B	B	B	B	B	B	B	B	B	B	B	B	B	B	B	B	B	B	B	B	B	B	B	B	B	B	B	B	B	B	B		B	B	B	B	B
CMPSNP970	1	25803689	25.8037	A	B	B	B	A	A	B	B	B	B	B	B	B	B	B	B	B	B		B	B	B	B	B	B	B	B	B	B	B	B	B		B		B	B	B	B	B	B	B	B	B	B	B
CMPSNP711	1	26445118	26.4451	A	B	B	B	A	A	B	B	B	B	B	B	B	B	B	B	B	B	B	B	B	B	B	B	B	B	B	B	B	B	B	B	B	B	B	B	B	B	B	B	B	B	B	B	B	B
CMPSNP484	1	26842409	26.8424	A	B	B	B	A	A	B	B	B	B	B	B	B	B	B	B	B	B	B	B	B	B	B	B	B	B	B	B	B	B	B	B	B	B	B	B	B	B	B	B		B	B	B	B	B
CMPSNP560	1	27318221	27.3182	A	B	B	B	A	A	B	B	B	B	B	B	B	B	B	B	B	B	B	B	B	B	B	B	B	B	B	B	B	B	B	B	B	B	B	B	B	B	B	B		B	B	B	B	B
CMPSNP1157	1	29601136	29.6011	A	B	B	B	A	A	B	B	B	B	B	B	B	B	B	B	B	B	B	B	B	B	B	B	B	B	B	B	B	B	B	B	B	B	B	B	B	B	B	B	B	B	B	B	B	B
aI_09-D03	1	29992677	29.9927	A	B	B	B	A	A	B	B	B	B	B	B	B	B	B	B	B	B	B	B	B	B	B	B	B	B	B	B	B	B	B	B	B	B	B	B	B	B	B	B	B	B	B	B	B	B
CMPSNP994	1	30384820	30.3848	A	B	B	B	B	A	A	B	B	B	B	B	B	B	B	B	B	B		B	B	B	B	B	B	B	B	B	B	B	B	B		B		B	B	B	B	B	B	B	B	B	B	B
CmNAG-LIKE3	1	30401747	30.4017
aI_37-E06	1	30471735	30.4717	A	B	B	B	B	A	A	B	B	B	B	B	B	B	B	B	B	B	B	B	B	B	B	B	B	B	B	B	B	B	B	B	B	B	B	B	B	B	B	B	B	B	B	B	B	B
PSI_12-D08	1	31218899	31.2189	A	B	B	B	A	A	B	B	B	B	B	B	B	B	B	B	B	B	B	B	B	B	B	B	B	B	B	B	B	B	B	B	B	B	B	B	B	B	B	B	B	B	B	B	B	B
CMPSNP410	1	31732377	31.7324	A	B	B	B	B	A	A	B	B	B	B	B	B	B	B	B	B	B	B	B	B	B	B	B	B	B	B	B	B	B	B	B	B	B	B	B	B	B	B	B	B	B	B	B	B	B
FR12I13	1	31747678	31.7477	A	B	B	B	B	A	A	B	B	B	B	B	B	B	B	B	B	B	B	B	B	B	B	B	B	B	B	B	B	B	B	B	B	B	B	B	B	B	B	B		B	B	B	B	B
F116	1	32404190	32.4042	A	B	B	B	B	A	A	B	B	B	B	B	B	B	B	B	B	B		B	B	B	B	B	B	B	B	B	B	B	B	B		B		B	B	B	B	B		B	B	B	B	B
aI_05-G01	1	32470299	32.4703	A	B	B	B	B	A	A	B	B	B	B	B	B	B	B	B	B	B	B	B	B	B	B	B	B	B	B	B	B	B	B	B	B	B	B	B	B	B	B	B	B	B	B	B	B	B
CMPSNP120	1	32664286	32.6643	A	B	B	B	A	B	A	B	B	B	B	B	B	B	B	B	B	B		B	B		B	B	B	B	B	B	B	B		B		B		B	B	B	B	B	H	B	B	B	B
CMPSNP521	1	32873493	32.8735	A	B	B	B	A	B	A	B	B	B	B	B	B	B	B	B	B	B	B	B	B	B	B	B	B	B	B	B	B	B	B	B	B	B	B	B	B	B	B	B	B	B	B	B	B	B
aI22C04	1	33289080	33.2891	A	B	B	B	A	B	H	H	B	B	B	B	B	B	B	B	B	B		B	B	B	B	B	B	B	B	B	B	B	B	B		B		B	B	B	B	B	B	B	B	B	B	B
CMPSNP731	1	33423685	33.4237	A	B	B	B	A	B	H	H	B	B	B	B	B	B	B	B	B	B	B	B	B	B	B	B	B	B	B	B	B	B	B	B	B	B	B	B	B	B	B	B	B	B	B	B	B	B
CMPSNP485	1	33613989	33.614	A	B	B	B	A	B	H	H	B	B	B	B	B	B	B	B	B	B		B	B	B	B	B	B	B	B	B	B	B	B					B	B	B	B	B	B	B	B	B	B
CMPSNP1076	1	33744679	33.7447	A	B	B	B	B	B	H	H	B	B	B	B	B	B	B	B	B	B	H	B	B	B	B	B	B	B	B	B	B	B	B	B	B	B	B	B	B	B	B	B	B	B	B	B	B	B
CMPSNP764	1	33898651	33.8987	A	B	B	B	B	B	H	H	B	B	B	B	B	B	B	B	B	B	B	B	B	B	B	B	B	B	B	B	B	B	B	B	B	B	B	B	B	B	B	B	B	B	B	B	B	B
CMPSNP82	1	34059497	34.0595	A	B	B	B	B	B	H	H	B	B	B	B	B	B	B	B	B	B		B	B	B	B	B	B	B	B	B	B	B	B	B		B		B	B	B	B	B	B	B	B	B	B	B
CMPSNP710	1	34102613	34.1026	A	B	B	B	B	B	H	H	B	B	B	B	B	B	B	B	B	B		B	B	B	B	B	B	B	B	B	B	B	B	B		B		B	B	B	B	B	B	B	B	B	B	B
CMPSNP1014	1	34162716	34.1627	A	B	B	B	B	B	H	H	B	B	B	B	B	B	B	B	B	B		B	B	B	B	B	B	B	B	B	B	B	B	B		B		B	B	B	B	B	B	B	B	B	B	B
CMPSNP615	1	34282481	34.2825	A	B	B	B	B	B	H	A	B	B	B	B	B	B	B	B	B	B	B	B	B	B	B	B	B	B	B	B	B	B	B	B	B	B	B	B	B	B	B	B	B	B	B	B	B	B
CMPSNP797CE258	1	34554055	34.5541	A	B	B	B	B	B	H	A	B	B	B	B	B	B	B	B	B	B	B	B	B	B	B	B	B	B	B	B	B	B	B	B	B	B	B	B	B	B	B	B	B	B	B	B	B	B
CMPSNP20	1	34641367	34.6414	A	B	B	B	B	B	H	A	B	B	B	B	B	B	B	B	B	B		B	B	B	B	B	B	B	B	B	B	B	B	B		B		B	B	B	B	B	B	B	B	B	B	B
CMPSNP1158	1	34648370	34.6484	A	B	B	B	B	B	H	A	B	B	B	B	B	B	B	B	B	B		B	B	B	B	B	B	B	B	B	B	B	B	B		B		B	B	B	B	B	B	B	B	B	B	B
CMPSNP628	1	34723762	34.7238	A	B	B	B	B	B	H	A	B	B	B	B	B	B	B	B	B	B		B	B	B	B	B	B	B	B	B	B	B	B	B		B		B	B	B	B	B	B	B	B	B	B	B
CmCIN2	1	34815326	34.8153
CmCIN-LIKE1	1	34830233	34.8302
CMPSNP616	1	34891180	34.8912	A	B	B	B	B	B	B	B	B	B	B	B	B	B	B	B	B	B		B	B	B	B	B	B	B	B	B	B	B	B	B		B		B	B	B	B	B	B	B	B	B	B	B
CMPSNP293	1	34964725	34.9647	A	B	B	B	B	B	B	B	B	B	B	B	B	B	B	B	B	B	B	B	B	B	B	B	B	B	B	B	B	B	B	B	B	B	B	B	B	B	B	B		B	B	B	B	B
CMPSNP204	1	34997825	34.9978	A	B	B	B	B	B	B	B	B	B	B	B	B	B	B	B	B	B	B	B	B	B	B	B	B	B	B	B	B	B	B	B	B	B	B	B	B	B	B	B	B	B	B	B	B	B
CMPSNP919	1	#N/A	#N/A	A	B	B	B	B	B	H	H	B	B	B	B	B	B	B	B	B	B		B	B	B	B	B	B	B	B	B	B	B	B	B		B		B	B	B	B	B		B	B	B	B	B
CMPSNP54	2	22591	0.022591	A	B	B	B	B	B	B	B	A	B	B	B	B	B	B	B	B	B	B	B	B	B	B	B	B	B	B	B	A	B	B	B	B	B	B	B	B	B	B	B	B	B	B	B	B	B
CMPSNP774	2	170825	0.170825	A	B	B	B	B	B	B	B	A	B	B	B	B	B	B	B	B	B	B	B	B	B	B	B	B	B	B	B	A	B	B	B	B	B	B	B	B	B	B	B	B	B	B	B	B	B
INH-LIKE1	2	508309	0.508309
CMPSNP431	2	827502	0.827502	A	B	B	B	B	B	B	B	A	A	B	B	B	B	B	B	B	B	B	B	B	B	B	B	B	B	B	B	B	B	B	B	B	B	B	B	B	B	B	B	B	B	B	B	B	B
FR10O18	2	1421628	1.42163	A	B	B	B	B	B	B	B	A	A	B	B	B	B	B	B	B	B	B	B	B	B	B	B	B	B	B	B	B	B	B	B	B	B	B	B	B	B	B	B	B	B	B	B	B	B
CmHK2	2	1478622	1.47862
CMPSNP502	2	2718968	2.71897	A	B	B	B	B	B	A	B	B	B	B	B	B	B	B	B	B	B	B	B	B	B	B	B	B	B	B	B	B	B	B	B	B	B	B	B	B	B	B	B	B	B	B	B	B	B
CmSUS1	2	2781882	2.78188
CMPSNP1057	2	3609917	3.60992	A	B	B	B	B	B	A	B	B	B	B	B	B	B	B	B	B	B	B	B	B	B	B	B	B	B	B	B	B	B	B	B	B	B	B	B	B	B	B	B		B	B	B	B	B
CmHK-LIKE3	2	5966788	5.96679
CMPSNP222	2	6330908	6.33091	A	B	B	B	B	B	A	B	B	B	B	B	B	B	B	B	B	B	B	B	B	B	B	B	B	B	B	B	B	B	B	B	B	B	B	B	B	B	B	B	B	B	B	B	B	B
CMPSNP139	2	7281144	7.28114	A	B	B	B	B	B	A	B	B	B	B	B	B	B	B	B	B	B	B	B	B	B	B	B	B	B	B	B	B	B	B	B	B	B	B	B	B	B	B	B	B	B	B	B	B	B
AI_14-h05	2	7375478	7.37548	A	B	B	B	B	B	A	B	B	B	B	B	B	B	B	B	B	B		B	B	B	B	B	B	B	B	B	B	B	B	B		B		B	B	B	B	B	B	B	B	B	B	B
PS_10-C09	2	7892915	7.89292	A	B	B	B	B	B	A	B	B	B	B	B	B	B	B	B	B	B	B	B	B	B	B	B	B	B	B	B	B	B	B	B	B	B	B	B	B	B	B	B		B	B	B	B	B
P05.79	2	14228075	14.2281	A	B	B	B	B	B	B	B	B	B	B	B	B	B	B	B	B	B	B	B	B	B	B	B	A	B	B	B	B	B	B	B	B	B	B	B	B	B	B	B	B	B	B	B	B	B
CMPSNP685	2	14507040	14.507	A	B	B	B	B	B	B	B	B	B	B	B	B	B	B	B	B	B		B	B	B	B	B	A	B	B	B	B	B	B	B		B		B	B	B	B	B	H	B	B	B	B
CMPSNP1003	2	15033758	15.0338	A	B	B	B	B	B	B	B	B	B	B	B	B	B	B	B	B	B	B	B	B	B	B	B	A	B	B	B	B	B	B	B	B	B	B	B	B	B	B	B	B	B	B	B	B	B
CmSPS1	2	15884293	15.8843
CmNAG3	2	16129331	16.1293
CMPSNP1162	2	17321549	17.3215	A	B	B	B	B	B	B	B	B	B	A	B	B	B	B	B	B	B	B	B	B	B	B	B	B	B	B	B	B	B	B	B	B	B	B	B	B	B	B	B	B	B	B	B	B	B
CMPSNP128	2	17549075	17.5491	A	B	B	B	B	B	B	B	B	A	A	B	B	B	B	B	B	B	B	B	B	B	B	B	B	B	B	B	B	B	B	B	B	B	B	B	B	B	B	B	B	B	B	B	B	B
CMPSNP246	2	19636288	19.6363	A	B	B	B	B	B	B	B	B	A	A	B	B	B	B	B	B	B	B	B	B	B	B	B	B	B	B	B	B	B	B	B	B	B	B	B	B	B	B	B	B	B	B	B	B	B
CMPSNP124	2	20564877	20.5649	A	B	B	B	B	B	B	B	B	A	A	B	B	B	B	B	B	B	B	B	B	B	B	B	B	B	B	B	B	B	B	B	B	B	B	B	B	B	B	B	B	B	B	B	B	B
CMPSNP375	2	20565315	20.5653	A	B	B	B	B	B	B	B	B	A	A	B	B	B	B	B	B	B	B	B	B	B	B	B	B	B	B	B	B	B	B	B	B	B	B	B	B	B	B	B	B	B	B	B	B	B
CmINH-LIKE2	2	20910954	20.911
PS_02-h06	2	21804159	21.8042	A	B	B	B	B	B	B	B	B	A	A	B	B	B	B	B	B	B	B	B	B		B	B	B	B	B	B	B	B	B	B	B	B	B	B	B	B	B	B	H	B	B	B	B
CMPSNP886	2	21840862	21.8409	A	B	B	B	B	B	B	B	B	A	A	B	B	B	B	B	B	B	B	B	B	B	B	B	B	B	B	B	B	B	B	B	B	B	B	B	B	B	B	B	B	B	B	B	B	B
PSI_03-B09B_II	2	22057328	22.0573	A	B	B	B	B	B	B	B	B	A	A	B	B	B	B	B	B	B		B	B	B	B	B	B	B	B	B	B	B	B	B		B		B	B	B	B	B	B	B	B	B	B	B
CMPSNP381	2	22924618	22.9246	A	B	B	B	B	B	B	B	B	A	A	B	B	B	B	B	B	B	B	B	B	B	B	B	B	B	B	B	B	B	B	B	B	B	B	B	B	B	B	B		B	B	B	B	B
CMPSNP1067	2	23235227	23.2352	A	B	B	B	B	B	B	B	B	A	A	B	B	B	B	B	B	B		B	B	B	B	B	B	B	B	B	B	B	B	B		B		B	B	B	B	B	B	B	B	B	B	B
CMPSNP143	2	23235785	23.2358	A	B	B	B	B	B	B	B	B	A	A	B	B	B	B	B	B	B		B	B	B	B	B	B	B	B	B	B	B	B	B		B		B	B	B	B	B	B	B	B	B	B	B
CMPSNP452	2	23283010	23.283	A	B	B	B	B	B	B	B	B	A	A	B	B	B	B	B	B	B		B	B	B	B	B	B	B	B	B	B	B	B	B		B		B	B	B	B	B	B	B	B	B	B	B
AI_04-E05	2	23670459	23.6705	A	B	B	B	B	B	B	B	B	A	A	B	B	B	B	B	B	B		B	B	B	B	B	B	B	B	B	B	B	B	B		B		B	B	B	B	B	B	B	B	B	B	B
CMPSNP658	2	24385606	24.3856	A	B	B	B	B	B	B	B	H	B	A	B	B	B	B	B	B	B	B	B	B	B	B	B	B	B	B	B	B	B	B	B	H	B	B	B	B	B	B	B		B	B	B	B	B
AI_14-E02	2	24900781	24.9008	A	B	B	B	B	B	B	B	H	B	A	B	B	B	B	B	B	B	B	B	B	B	B	B	B	B	B	B	B	B	B	B	B	B	B	B	B	B	B	B	B	B	B	B	B	B
CMPSNP566	2	24978049	24.978	A	B	B	B	B	B	B	B	B	B	A	B	B	B	B	B	B	B	B	B	B	B	B	B	B	B	B	B	B	B	B	B	B	B	B	B	B	B	B	B	B	B	B	B	B	B
CmNAG-LIKE1	2	25616080	25.6161
CMPSNP94	2	26118715	26.1187	A	B	B	B	B	B	B	B	B	B	A	B	B	B	B	B	B	B	B	B	B	B	B	B	B	B	B	B	B	B	B	B	B	B	B	B	B	B	B	B	B	B	B	B	B	B
HS_10-A02	3	372194	0.372194	A	B	B	B	B	B	B	B	B	B	B	B	B	A	B	A	B	B	B	B	B	B	B	B	B	B	B	B	B	B	B	B	B	B	B	B	B	B	B	B	B	B	B	B	B	B
CmSPS-LIKE1	3	561991	0.561991
CMPSNP46	3	1136349	1.13635	A	B	B	B	B	B	B	B	B	B	B	B	B	A	B	A	B	B	B	B	B	B	B	B	B	B	B	B	B	B	B	B	B	B	B	B	B	B	B	B	B	B	B	B	B	B
AI_14-B01	3	2804389	2.80439	A	B	B	B	B	B	B	B	B	B	B	A	A	B	B	A	B	B	B	B	B	B	B	B	B	B	B	B	B	B	B	B	B	B	B	B	B	B	B	B	B	B	B	B	B	B
P12.96	3	2926298	2.9263	A	B	B	B	B	B	B	B	B	B	B	A	A	B	B	A	B	B		B	B	B	B	B	B	B	B	B	B	B	B	B		B		B	B	B	B	B	B	B	B	B	B	B
CMPSNP1170IR19	3	2927620	2.92762	A	B	B	B	B	B	B	B	B	B	B	A	A	B	B	A	B	B		B	B	B	B	B	B	B	B	B	B	B	B	B		B		B	B	B	B	B	B	B	B	B	B	B
CMPSNP307	3	3386642	3.38664	A	B	B	B	B	B	B	B	B	B	B	A	A	B	B	B	B	B	B	B	B	B	B	B	B	B	B	B	B	B	B	B	B	B	B	B	B	B	B	B	B	B	B	B	B	B
CmUGGP-LIKE1	3	3467351	3.46735
AI_18-E05	3	3631553	3.63155	A	B	B	B	B	B	B	B	B	B	B	A	A	B	B	B	B	B		B	B	B	B	B	B	B	B	B	B	B	B	B		B		B	B	B	B	B	B	B	B	B	B	B
CMPSNP271	3	3914687	3.91469	A	B	B	B	B	B	B	B	B	B	B	A	A	B	B	B	B	B	B	B	B	B	B	B	B	B	B	B	B	B	B	B	B	B	B	B	B	B	B	B	B	B	B	B	B	B
PS_09-H05	3	4756691	4.75669	A	B	B	B	B	B	B	B	B	B	B	A	A	B	B	B	B	B	B	B	B	B	B	B	B	B	B	B	B	B	B	B	B	B	B	B	B	B	B	B	B	B	B	B	B	B
CMPSNP31	3	5307007	5.30701	A	B	B	B	B	B	B	B	B	B	B	A	A	B	B	B	B	B	B	B	B	B	B	B	B	B	B	B	B	B	B	B	B	B	B	B	B	B	B	B	B	B	B	B	B	B
CMPSNP918	3	6150631	6.15063	A	B	B	B	B	B	B	B	B	B	B	A	A	B	B	B	B	B	B	B	B	B	B	B	B	B	B	B	B	B	B	B	B	B	B	B	B	B	B	B		B	B	B	B	B
CmUGGP	3	7096222	7.09622
CMPSNP9	3	7822850	7.82285	A	B	B	B	B	B	B	B	B	B	B	A	A	B	B	B	B	B	B	B	B	B	B	B	B	B	B	B	B	B	B	B	B	B	B	B	B	B	B	B	B	B	B	B	B	B
CMPSNP260	3	9349423	9.34942	A	B	B	B	B	B	B	B	B	B	B	A	A	B	B	B	B	B	B	B	B	B	B	B	B	B	B	B	B	B	B	B	B	B	B	B	B	B	B	B	B	B	B	B	B	B
CMPSNP316	3	14116487	14.1165	A	B	B	B	B	B	B	B	B	B	B	A	A	B	B	B	B	B	B	B	B	B	B		B	B	B	B	B	B	B	B	B	B	B	B	B	B	B	B	B	B	B	B	B	B
AI_08-F10	3	15432677	15.4327	A	B	B	B	B	B	B	B	B	B	B	A	A	B	B	B	B	B	B	B	B	B	B	B	B	B	B	B	B	B	B	B	B	B	B	B	B	B	B	B		B	B	B	B	B
CMPSNP661	3	20434400	20.4344	A	B	B	B	B	B	B	B	B	B	B	B	A	B	B	B	B	B	B	B	B	B	B	B	B	B	B	B	B	B	B	B	B	B	B	B	B	B	B	B	B	B	B	B	B	B
CMPSNP556	3	20614362	20.6144	A	B	B	B	B	B	B	B	B	B	B	B	A	B	B	B	B	B		B	B	B	B	B	B	B	B	B	B	B	B	B		B		B	B	B	B	B	B	B	B	B	B	B
A_21-C11	3	21063039	21.063	A	B	B	B	B	B	B	B	B	B	B	B	A	A	B	B	B	B	B	B	B	B	B	B	B	B	B	B	B	B	B	B	B	B	B	B	B	B	B	B	B	B	B	B	B	B
CMPSNP275	3	21474077	21.4741	A	B	B	B	B	B	B	B	B	B	B	B	A	A	B	B	B	B		B	B	B	B	B	B	B	B	B	B	B	B	B		B		B	B	B	B	B	B	B	B	B	B	B
INH-LIKE3	3	21630692	21.6307
INH-LIKE2	3	21782733	21.7827
CMPSNP543	3	21944403	21.9444	A	B	B	B	B	B	B	B	B	B	B	B	A	A	B	B	B	B		B	B	B	B	B	B	B	B	B	B	B	B	B		B		B	B	B	B	B	B	B	B	B	B	B
CMPSNP29	3	21961133	21.9611	A	B	B	B	B	B	B	B	B	B	B	B	A	A	B	B	B	B	B	B	B	B	B	B	B	B	B	B	B	B	B	B	B	B	B	B	B	B	B	B	B	B	B	B	B	B
CMPSNP540	3	22280897	22.2809	A	B	B	B	B	B	B	B	B	B	B	B	A	A	B	B	B	B		B	B	B	B	B	B	B	B	B	B	B	B	B		B		B	B	B	B	B	B	B	B	B	B	B
AI_33-H11	3	22391112	22.3911	A	B	B	B	B	B	B	B	B	B	B	B	A	A	B	B	B	B	B	B	B	B	B	B	B	B	B	B	B	B	B	B	B	B	B	B	B	B	B	B	B	B	B	B	B	B
CMPSNP64	3	23117134	23.1171	A	B	B	B	B	B	B	B	B	B	B	B	A	A	B	B	B	B	B	B	B	B	B	B	B	B	B	B	B	B	B	B	B	B	B	B	B	B	B	B	B	B	B	B	B	B
46d_37-H06	3	23651136	23.6511	A	B	B	B	B	B	B	B	B	B	B	B	A	A	B	B	B	B	B	B	B	B	B	B	B	B	B	B	B	B	B	B	H	B	B	B	B	B	B	B	B	B	B	B	B	B
P06.15	3	23659066	23.6591	A	B	B	B	B	B	B	B	B	B	B	B	A	A	B	B	B	B		B	B		B	B	B	B	B	B	B	B	B	B		B		B	B	B	B	B	B	B	B	B	B
CMPSNP165	3	23683113	23.6831	A	B	B	B	B	B	B	B	B	B	B	B	A	A	B	B	B	B		B	B	B	B	B	B	B	B	B	B	B	B	B		B		B	B	B	B	B		B	B	B	B	B
CMPSNP422	3	24000237	24.0002	A	B	B	B	B	B	B	B	B	B	B	B	A	A	B	B	B	B	B	B	B	B	B	B	B	B	B	B	B	B	B	B	B	B	B	B	B	B	B	B	B	B	B	B	B	B
CMPSNP178	3	24022160	24.0222	A	B	B	B	B	B	B	B	B	B	B	B	A	A	B	B	B	B		B	B	B	B	B	B	B	B	B	B	B	B	B		B		B	B	B	B	B	B	B	B	B	B	B
CMPSNP979	3	24144379	24.1444	A	B	B	B	B	B	B	B	B	B	B	B	A	A	B	B	B	B		B	B	B	B	B	B	B	B	B	B	B	B	B		B		B	B	B	B	B	B	B	B	B	B	B
CmUGP2	3	24506063	24.5061
CMPSNP842	3	24674799	24.6748	A	B	B	B	B	B	B	B	B	B	B	B	B	A	B	B	B	B		B	B	B	B	B	B	B	B	B	B	B	B	B		B		B	B	B	B	B	B	B	B	B	B	B
CMPSNP196IR23B	3	24716304	24.7163	A	B	B	B	B	B	B	B	B	B	B	B	B	A	B	B	B	B		B	B	B	B	B	B	B	B	B	B	B	B	B		B		B	B	B	B	B	B	B	B	B	B	B
CMPSNP8	3	24829086	24.8291	A	B	B	B	B	B	B	B	B	B	B	B	B	A	B	B	B	A	B	B	B	B	B	B	B	B	B	B	B	B	B	B	B	B	B	B	B	B	B	B	B	B	B	B	B	B
CMPSNP180	3	25170307	25.1703	A	B	B	B	B	B	B	B	B	B	B	B	B	A	B	B	B	B		B	B	B	B	B	B	B	B	B	B	B	B	B		B		B	B	B	B	B		B	B	B	B	B
CMPSNP374	3	25258277	25.2583	A	B	B	B	B	B	B	B	B	B	B	B	B	A	B	B	B	B		B	B	B	B	B	B	B	B	B	B	B	B	B		B		B	B	B	B	B	B	B	B	B	B	B
CMPSNP769	3	25676441	25.6764	A	B	B	B	B	B	B	B	B	B	B	B	B	A	B	B	B	B		B	B	B	B	B	B	B	B	B	B	B	B	B		B		B	B	B	B	B	H	B	B	B	B	B
AI09E07BBU	3	25815064	25.8151	A	B	B	B	B	B	B	B	B	B	B	B	B	A	B	B	B	B		B	B	B	B	B	B	B	B	B	B	B	B	B		B		B	B	B	B	B	B	B	B	B	B	B
AI_09-E07	3	25815182	25.8152	A	B	B	B	B	B	B	B	B	B	B	B	B		B	B	B	B		B	B	B	B	B	B	B	B	B	B	B	B	B		B		B	B	B	B	B	B	B	B	B	B	B
AI_06-G01	3	26292746	26.2927	A	B	B	B	B	B	B	B	B	B	B	B	B	A	B	B	B	B		B	B	B	B	B	B	B	B	B	B	B	B	B		B		B	B	B	B	B	H	B	B	B	B
CMPSNP164	3	26334446	26.3344	A	B	B	B	B	B	B	B	B	B	B	B	B	A	B	B	B	B		B	B		B	B	B	B	B	B	B	B	B	B		B		B	B	B	B	B	B	B	B	B	B
CmPGIpl	3	26427456	26.4275
CMPSNP752	3	26753102	26.7531	A	B	B	B	B	B	B	B	B	B	B	B	B	A	B	B	B	B		B	B	B	B	B	B	B	B	B	B	B	B	B		B		B	B	B	B	B		B	B	B	B	B
CMPSNP647	3	27031168	27.0312	A	B	B	B	B	B	B	B	B	B	B	B	B	A	B	B	B	B	B	B	B		B	B	B	B	B	B	B	B	B	B	B	B	B	B	B	B	B	B	B	B	B	B	B
AI_37-A07	3	27392280	27.3923	A	B	B	B	B	B	B	B	B	B	B	B	B	B	B	A	B	B		B	B	B	B	B	B	B	B	B	B	B	B	B		B		B	B	B	B	B	B	B	B	B	B	B
CMPSNP573	3	27406225	27.4062	A	B	B	B	B	B	B	B	B	B	B	B	B	B	B		B	B		B	B	B	B	B	B	B	B	B	B	B	B	B		B		B	B	B	B	B		B	B	B	B	B
CmPGIcyt	3	27656975	27.657
CMPSNP998	3	27841798	27.8418	A	B	B	B	B	B	B	B	B	B	B	B	B	B	B	B	B	B		B	B	B	B	B	B	B	B	B	B	B	B	B		B		B	B	B	B	B	B	B	B	B	B	B
PS08G08	3	28041117	28.0411	A	B	B	B	B	B	B	B	B	B	B	B	B	B	B	B	B	B		B	B	B	B	B	B	B	B	B	B	B	B	B		B		B	B	B	B	B	B	B	B	B	B	B
PS_08-G08b	3	28041235	28.0412	A	B	B	B	B	B	B	B	B	B	B	B	B	B	B	B	B	B	B	B	B	B	B	B	B	B	B	B	B	B	B	B	H	B	B	B	B	B	B	B	B	B	B	B	B	B
CMPSNP737	3	28192799	28.1928	A	B	B	B	B	B	B	B	B	B	B	B	B	B	B	B	B	B		B	B	B	B	B	B	B	B	B	B	B	B	B		B		B	B	B	B	B	B	B	B	B	B	B
AI_33-E02	3	28222306	28.2223	A	B	B	B	B	B	B	B	B	B	B	B	B	B	B	B	B	B		B	B	B	B	B	B	B	B	B	B	B	B	B		B		B	B	B	B	B	B	B	B	B	B	B
CMPSNP592	3	28384767	28.3848	A	B	B	B	B	B	B	B	B	B	B	B	B	B	B	B	B	B		B	B	B	B	B	B	B	B	B	B	B	B	B		B		B	B	B	B	B	B	B	B	B	B	B
CMPSNP744	3	28571918	28.5719	A	B	B	B	B	B	B	B	B	B	B	B	B	B	B	B	B	B		B	B	B	B	B	B	B	B	B	B	B	B	B		B		B	B	B	B	B	B	B	B	B	B	B
CMPSNP739	3	28573597	28.5736	A	B	B	B	B	B	B	B	B	B	B	B	B	B	B	B	B	B		B	B	B	B	B	B	B	B	B	B	B	B	B		B		B	B	B	B	B	B	B	B	B	B	B
CmCIN3	3	28829737	28.8297
CMPSNP595	3	28849042	28.849	A	B	B	B	B	B	B	B	B	B	B	B	B	B	B	B	B	B	B	B	B	B	B	B	B	B	B	B	B	B	B	B	B	B	B	B	B	B	B	B	B	B	B	B	B	B
CMPSNP712	3	28923414	28.9234	A	B	B	B	B	B	B	B	B	B	B	B	B	B	B	B	B	B		B	B	B	B	B	B	B	B	B	B	B	B	B		B		B	B	B	B	B		B	B	B	B	B
CmAAG-LIKE1	3	29137225	29.1372
CMPSNP651	3	29271665	29.2717	A	B	B	B	B	B	B	B	B	B	B	B	B	B	B	B	B	B		B	B	B	B	B	B	B	B	B	B	B	B	B		B		B	B	B	B	B	B	B	B	B	B	B
CMPSNP26	3	29271872	29.2719	A	B	B	B	B	B	B	B	B	B	B	B	B	B	B	B	B	B	B	B	B	B	B	B	B	B	B	B	B	B	B	B	B	B	B	B	B	B	B	B		B	B	B	B	B
CMPSNP480	4	362722	0.362722	A	B	B	B	B	B	B	B	B	B	B	B	B	B	B	B	B	B	B	B	B	B	B	B	B	B	B	B	B	B	B	B	B	B	B	B	B	B	B	B	B	B	B	B	B	B
CmINH3	4	635596	0.635596
a_31-E10b_IV	4	644882	0.644882	A	B	B	B	B	B	B	B	B	B	B	B	B	B	B	B	B	B	B	B	B	B	B	B	B	B	B	B	B	B	B	B	B	B	B	B	B	B	B	B	B	B	B	B	B	B
CmHK-LIKE1	4	3873249	3.87325
CMPSNP147	4	3943575	3.94358	A	B	B	B	B	B	B	B	B	B	B	B	B	B	A	A	B	B	B	B	B	B	B	B	B	B	B	B	B	B	B	B	B	B	B	B	B	B	B	B		B	B	B	B	B
CMPSNP679	4	6330516	6.33052	A	B	B	B	B	B	B	B	B	B	B	B	B	B	A	A	B	B	B	B	B	B	B	B	B	B	B	B	B	B	B	B	B	B	B	B	B	B	B	B	B	B	B	B	B	B
CMPSNP492	4	8183510	8.18351	A	B	B	B	B	B	B	B	B	B	B	B	B	B	A	A	B	B	B	B	B	B	B	B	B	B	B	B	B	B	B	B	B	B	B	B	B	B	B	B	B	B	B	B	B	B
CMPSNP580	4	8953413	8.95341	A	B	B	B	B	B	B	B	B	B	B	B	B	B	A	A	B	B	B	B	B	B	B	B	B	B	B	B	B	B	B	B	B	B	B	B	B	B	B	B	B	B	B	B	B	B
CMPSNP990	4	11168990	11.169	A	B	B	B	B	B	B	B	B	B	B	B	B	B	A	A	B	B	B	B	B	B	B	B	B	B	B	B	B	B	B	B	B	B	B	B	B	B	B	B	B	B	B	B	B	B
aI_03-F03	4	13458969	13.459	A	B	B	B	B	B	B	B	B	B	B	B	B	B	A	A	B	B	B	B	B	B	B	B	B	B	B	B	B	B	B	B	B	B	B	B	B	B	B	B	B	B	B	B	B	B
CMPSNP123	4	13604542	13.6045	A	B	B	B	B	B	B	B	B	B	B	B	B	B	A	A	B	B		B	B	B	B	B	B	B	B	B	B	B	B	B		B		B	B	B	B	B		B	B	B	B	B
CMPSNP1	4	13604605	13.6046	A	B	B	B	B	B	B	B	B	B	B	B	B	B	A	A	B	B		B	B	B	B	B	B	B	B	B	B	B	B	B		B		B	B	B	B	B	B	B	B	B	B	B
CMPSNP591	4	13896928	13.8969	A	B	B	B	B	B	B	B	B	B	B	B	B	B	A	A	B	B		B	B	B	B	B	B	B	B	B	B	B	B	B		B		B	B	B	B	B	B	B	B	B	B	B
CMPSNP608	4	14288220	14.2882	A	B	B	B	B	B	B	B	B	B	B	B	B	B	A	A	B	B	B	B	B	B	B	B	B	B	B	B	B	B	B	B	B	B	B	B	B	B	B	B	B	B	B	B	B	B
CMPSNP369	4	14926109	14.9261	A	B	B	B	B	B	B	B	B	B	B	B	B	B	B	A	B	B		B	B	B	B	B	B	B	B	B	B	B	B	B		B		B	B	B	B	B	B	B	B	B	B	B
CMPSNP352	4	15114560	15.1146	A	B	B	B	B	B	B	B	B	B	B	B	B	B	B	A	B	B		B	B	B	B	B	B	B	B	B	B	B	B	B		B		B	B	B	B	B	B	B	B	B	B	B
CMPSNP634	4	15124232	15.1242	A	B	B	B	B	B	B	B	B	B	B	B	B	B	B	A	B	B	B	B	B	B	B	B	B	B	B	B	B	B	B	B	B	B	B	B	B	B	B	B	B	B	B	B	B	B
CMPSNP810	4	15992750	15.9927	A	B	B	B	B	B	B	B	B	B	B	B	B	B	B	A	B	B	B	B	B	B	B	B	B	B	B	B	B	B	B	B	B	B	B	B	B	B	B	B	B	B	B	B	B	B
CMPSNP420	4	16718268	16.7183	A	B	B	B	B	B	B	B	B	B	B	B	B	B	B	A	B	B	B	B	B	B	B	B	B	B	B	B	B	B	B	B	B	B	B	B	B	B	B	B	B	B	B	B	B	B
CMPSNP383	4	16784756	16.7848	A	B	B	B	B	B	B	B	B	B	B	B	B	B	B	A	B	B	B	B	B	B	B	B	B	B	B	B	B	B	B	B	B	B	B	B	B	B	B	B	B	B	B	B	B	B
CMPSNP255	4	18265204	18.2652	A	B	B	B	B	B	B	B	B	B	B	B	B	B	B	A	B	B	B	B	B	B	B	B	B	B	B	B	B	B	B	B	B	B	B	B	B	B	B	B	B	B	B	B	B	B
CMPSNP629	4	18909571	18.9096	A	B	B	B	B	B	B	B	B	B	B	B	B	B	B	A	B	B	B	B	B	B	B	B	B	B	B	B	B	B	B	B	B	B	B	B	B	B	B	B	B	B	B	B	B	B
CMPSNP940	4	19910191	19.9102	A	B	B	B	B	B	B	B	B	B	B	B	B	B	B	A	B	B	B	B	B	B	B	B	B	B	B	B	B	B	B	B	B	B	B	B	B	B	B	B	B	B	B	B	B	B
CMPSNP300	4	19932312	19.9323	A	B	B	B	B	B	B	B	B	B	B	B	B	B	B	A	B	B	B	B	B	B	B	B	B	B	B	B	B	B	B	B	B	B	B	B	B	B	B	B	B	B	B	B	B	B
CMPSNP716	4	21030536	21.0305	A	B	B	B	B	B	B	B	B	B	B	B	B	B	B	A	B	B	B	B	B	B	B	B	B	B	B	B	B	B	B	B	B	B	B	B	B	B	B	B		B	B	B	B	B
CMPSNP1131	4	21030861	21.0309	A	B	B	B	B	B	B	B	B	B	B	B	B	B	B	A	B	B	B	B	B	B	B	B	B	B	B	B	B	B	B	B	B	B	B	B	B	B	B	B		B	B	B	B	B
CMPSNP309	4	23294972	23.295	A	B	B	B	B	B	B	B	B	B	B	B	B	B	B	A	B	B	B	B	B	B	B	B	B	B	B	B	B	B	B	B	B	B	B	B	B	B	B	B	B	B	B	B	B	B
CMPSNP751	4	24255575	24.2556	A	B	B	B	B	B	B	B	B	B	B	B	B	B	B	A	B	B	B	B	B	B	B	B	B	B	B	B	B	B	B	B	B	B	B	B	B	B	B	B	B	B	B	B	B	B
CMPSNP732	4	24418603	24.4186	A	B	B	B	B	B	B	B	B	B	B	B	B	B	B	A	B	B	B	B	B	B	B	B	B	B	B	B	B	B	B	B	B	B	B	B	B	B	B	B	B	B	B	B	B	B
CMPSNP187	4	24563113	24.5631	A	B	B	B	B	B	B	B	B	B	B	B	B	B	B	A	B	B	B	B	B	B	B	B	B	B	B	B	B	B	B	B	B	B	B	B	B	B	B	B	B	B	B	B	B	B
CMPSNP202	4	25979529	25.9795	A	B	B	B	B	B	B	B	B	B	B	B	B	B	B	A	B	B	B	B	B	B	B	B	B	B	B	B	B	B	B	B	B	B	B	B	B	B	B	B	B	B	B	B	B	B
CmNAG-LIKE2	4	26334022	26.334
CMPSNP265	4	26912033	26.912	A	B	B	B	B	B	B	B	B	B	B	B	B	A	B	A	A	B	B	B	B	B	B	B	B	B	B	B	B	B	B	B	B	B	B	B	B	B	B	B		B	B	B	B	B
aI_10-b10	4	27145037	27.145	A	B	B	B	B	B	B	B	B	B	B	B	B	A	B	A	A	B	B	B	B	B	B	B	B	B	B	B	B	B	B	B	B	B	B	B	B	B	B	B	B	B	B	B	B	B
CMPSNP852	4	27215117	27.2151	A	B	B	B	B	B	B	B	B	B	B	B	B	A	B	A	A	B		B	B	B	B	B	B	B	B	B	B	B	B	B		B		B	B	B	B	B	B	B	B	B	B	B
CMPSNP197	4	27368378	27.3684	A	B	B	B	B	B	B	B	B	B	B	B	B	B	B	A	A	B	B	B	B	B	B	B	B	B	B	B	B	B	B	B	B	B	B	B	B	B	B	B	B	B	B	B	B	B
CMPSNP79	4	28864340	28.8643	A	B	B	B	B	B	B	B	B	B	B	B	B	B	B	B	A	B		B	B	B	B	B	B	B	B	B	B	B	B	B		B		B	B	B	B	B	B	B	B	B	B	B
CMPSNP607	4	29028137	29.0281	A	B	B	B	B	B	B	B	B	B	B	B	B	B	B	B	A	B	B	B	B	B	B	B	B	B	B	B	B	B	B	B	B	B	B	B	B	B	B	B		B	B	B	B
CMPSNP482	4	29694697	29.6947	A	B	B	B	B	B	B	B	B	B	B	B	B	B	B	B	A	A		B	B	B	B	B	B	B	B	B	B	B	B	B		B		B	B	B	B	B	B	B	B	B	B	B
CMPSNP488	4	29712669	29.7127	A	B	B	B	B	B	B	B	B	B	B	B	B	B	B	B	A	A		B	B	B	B	B	B	B	B	B	B	B	B	B		B		B	B	B	B	B	B	B	B	B	B	B
CMPSNP677	4	29824028	29.824	A	B	B	B	B	B	B	B	B	B	B	B	B	B	B	B	A	A		B	B	B	B	B	B	B	B	B	B	B	B	B		B		B	B	B	B	B	B	B	B	B	B	B
CmSPP1	4	29923989	29.924
CMPSNP134	4	30085861	30.0859	A	B	B	B	B	B	B	B	B	B	B	B	B	B	B	B	A	A	B	B	B	B	B	B	B	B	B	B	B	B	B	B	B	B	B	B	B	B	B	B	B	B	B	B	B	B
CMPSNP806	4	30343741	30.3437	A	B	B	B	B	B	B	B	B	B	B	B	B	B	B	B	A	A		B	B	B	B	B	B	B	B	B	B	B	B	B		B		B	B	B	B	B	B	B	B	B	B	B
CMPSNP881	4	30402819	30.4028	A	B	B	B	B	B	B	B	B	B	B	B	B	B	B	B	A	A		B	B	B	B	B	B	B	B	B	B	B	B	B		B		B	B	B	B	B	B	B	B	B	B	B
CmCIN4	4	30529443	30.5294
a_23-C03	4	30710035	30.71	A	B	B	B	B	B	B	B	B	B	B	B	B	B	B	B	A	A		B	B	B	B	B	B	B	B	B	B	B	B	B		B		B	B	B	B	B	B	B	B	B	B	B
CMPSNP24	4	31066170	31.0662	A	B	B	B	B	B	B	B	B	B	B	B	B	B	B	B	A	A		B	B	B	B	B	B	B	B	B	B	B	B	B		B		B	B	B	B	B		B	B	B	B	B
CMPSNP442	4	31302673	31.3027	A	B	B	B	B	B	B	B	B	B	B	B	B	B	B	B	A	A	B	B	B	B	B	B	B	B	B	B	B	B	B	B	B	B	B	B	B	B	B	B	B	B	B	B	B	B
CMPSNP808IR38b	4	31788299	31.7883	A	B	B	B	B	B	B	B	B	B	B	B	B	B	B	B	A	A	B	B	B	B	B	B	B	B	B	B	B	B	B	B	B	B	B	B	B	B	B	B	B	B	B	B	B	B
PS_07-E07	4	32158509	32.1585	A	B	B	B	B	B	B	B	B	B	B	B	B	B	B	B	A	A		B	B	B	B	B	B	B	B	B	B	B	B	B		B		B	B	B	B	B		B	B	B	B	B
CmFK-LIKE2	4	32418182	32.4182
CMPSNP575	4	32518893	32.5189	A	B	B	B	B	B	B	B	B	B	B	B	B	B	B	B	B	A	B	B	B	B	B	B	B	B	B	B	B	B	B	B	B	B	B	B	B	B	B	B	B	B	B	B	B	B
SC51-12477	4	32698834	32.6988	A	B	B	B	B	B	B	B	B	B	B	B	B	B	B	B	B	A		B	B	B	B	B	B	B	B	B	B	B	B	B		B		B	B	B	B	B	B	B	B	B	B	B
SC51-11219	4	32700057	32.7001	A	B	B	B	B	B	B	B	B	B	B	B	B	B	B	B	B	A		B	B	B	B	B	B	B	B	B	B	B	B	B		B		B	B	B	B	B	B	B	B	B	B	B
SC51-10764	4	32700532	32.7005	A	B	B	B	B	B	B	B	B	B	B	B	B	B	B	B	B	A		B	B	B	B	B	B	B	B	B	B	B	B	B		B		B	B	B	B	B	B	B	B	B	B	B
SC51-10550	4	32700767	32.7008	A	B	B	B	B	B	B	B	B	B	B	B	B	B	B	B	B	A		B	B	B	B	B	B	B	B	B	B	B	B	B		B		B	B	B	B	B	B	B	B	B	B	B
SC51-9538	4	32701759	32.7018	A	B	B	B	B	B	B	B	B	B	B	B	B	B	B	B	B	A		B	B	B	B	B	B	B	B	B	B	B	B	B		B		B	B	B	B	B	B	B	B	B	B	B
SC51-9431	4	32701862	32.7019	A	B	B	B	B	B	B	B	B	B	B	B	B	B	B	B	B	A		B	B	B	B	B	B	B	B	B	B	B	B	B		B		B	B	B	B	B	B	B	B	B	B	B
SC51-7978	4	32703312	32.7033	A	B	B	B	B	B	B	B	B	B	B	B	B	B	B	B	B	A		B	B	B	B	B	B	B	B	B	B	B	B	B		B		B	B	B	B	B	B	B	B	B	B	B
SC51-7323	4	32703931	32.7039	A	B	B	B	B	B	B	B	B	B	B	B	B	B	B	B	B	A		B	B	B	B	B	B	B	B	B	B	B	B	B		B		B	B	B	B	B	B	B	B	B	B	B
SC51-3425	4	32707809	32.7078	A	B	B	B	B	B	B	B	B	B	B	B	B	B	B	B	B	A		B	B	B	B	B	B	B	B	B	B	B	B	B		B		B	B	B	B	B	B	B	B	B	B	B
SC51-3375	4	32707884	32.7079	A	B	B	B	B	B	B	B	B	B	B	B	B	B	B	B	B	A		B	B	B	B	B	B	B	B	B	B	B	B	B		B		B	B	B	B	B	B	B	B	B	B	B
PSI_19-F05	4	32834509	32.8345	A	B	B	B	B	B	B	B	B	B	B	B	B	B	B	B	B	A		B	B	B	B	B	B	B	B	B	B	B	B	B		B		B	B	B	B	B	B	B	B	B	B	B
CMPSNP185CE218	4	32834924	32.8349	A	B	B	B	B	B	B	B	B	B	B	B	B	B	B	B	B	A		B	B	B	B	B	B	B	B	B	B	B	B	B		B		B	B	B	B	B	B	B	B	B	B	B
CMPSNP898	5	259864	0.259864	A	B	T	B	B	B	B	B	B	B	B	B	B	B	B	B	B	B	A	A	B	B	B	B	B	B	B	B	B	B	B	B	B	B	B	B	B	B	B	B	B	B	B	B	B	B
CmHK-LIKE2	5	1240236	1.24024
CMPSNP387	5	1253857	1.25386	A	B	T	B	B	B	B	B	B	B	B	B	B	B	B	B	B	B	A	A	B	B	B	B	B	B	B	B	B	B	B	B	B	B	B	B	B	B	B	B	B	B	B	B	B	B
CMPSNP371	5	1300544	1.30054	A	B	T	B	B	B	B	B	B	B	B	B	B	B	B	B	B	B		A	B	B	B	B	B	B	B	B	B	B	B	B		B		B	B	B	B	B	B	B	B	B	B	B
CMPSNP437	5	1694213	1.69421	A	B	T	B	B	B	B	B	B	B	B	B	B	B	B	B	B	B	A	A	B	B	B	B	B	B	B	B	B	B	B	B	B	B	B	B	B	B	B	B	B	B	B	B	B	B
CMPSNP726	5	2372279	2.37228	A	B	T	B	B	B	B	B	B	B	B	B	B	B	B	B	B	B	B	B	B	B	B	B	B	B	B	B	B	B	B	B	B	B	B	B	B	B	B	B	B	B	B	B	B	B
HS_11-A09	5	4192981	4.19298	A	B	T	B	B	B	B	B	B	B	B	B	B	B	B	B	B	B		H	A	B	B	B	B	B	B	B	B	B	B	B		B		B	B	B	B	B	B	B	B	B	B	B
HS_11-A09B	5	4192982	4.19298	A	B	T	B	B	B	B	B	B	B	B	B	B	B	B	B	B	B	B	H	A	B	B	B	B	B	B	B	B	B	B	B	B	B	B	B	B	B	B	B	B	B	B	B	B	B
SSH9G15	5	5896125	5.89612	A	B	T	B	B	B	B	B	B	B	B	B	B	B	B	B	B	B	B	H	A	B	B	B	B	B	B	B	B	B	B	B	B	B	B	B	B	B	B	B	B	B	B	B	B	B
CMPSNP734	5	8302052	8.30205	A	B	T	B	B	B	B	B	B	B	B	B	B	B	B	B	B	B	B	B	A	B	B	B	B	B	B	B	B	B	B	B	B	B	B	B	B	B	B	B	B	B	B	B	B	B
CMPSNP126	5	8389507	8.38951	A	B	T	B	B	B	B	B	B	B	B	B	B	B	B	B	B	B		B	A	B	B	B	B	B	B	B	B	B	B	B		B		B	B	B	B	B	B	B	B	B	B	B
CMPSNP88	5	8807686	8.80769	A	B	T	B	B	B	B	B	B	B	B	B	B	B	B	B	B	B	B	B	A	B	B	B	B	B	B	B	B	B	B	B	B	B	B	B	B	B	B	B	B	B	B	B	B	B
CMPSNP242	5	9213070	9.21307	A	B	T	B	B	B	B	B	B	B	B	B	B	B	B	B	B	B	B	B	A	B	B	B	B	B	B	B	B	B	B	B	B	B	B	B	B	B	B	B	B	B	B	B	B	B
CMPSNP760	5	10665127	10.6651	A	B	T	B	B	B	B	B	B	B	B	B	B	B	B	B	B	B	B	B	A	B	B	B	B	B	B	B	B	B	B	B	B	B	B	B	B	B	B	B	B	B	B	B	B	B
CmSPS2	5	10694058	10.6941
CMPSNP788	5	11876495	11.8765	A	B	T	B	B	B	B	B	B	B	B	B	B	B	B	B	B	B	B	B	A	B	B	B	B	B	B	B	B	B	B	B	B	B	B	B	B	B	B	B	B	B	B	B	B	B
CMPSNP460	5	12966671	12.9667	A	B	T	B	B	B	B	B	B	B	B	B	B	B	B	B	B	B	B	B	A	B	B	B	B	B	B	B	B	B	B	B	B	B	B	B	B	B	B	B	B	B	B	B	B	B
CMPSNP682	5	15854444	15.8544	A	B	T	B	B	B	B	B	B	B	B	B	B	B	B	B	B	B	B	B	A	B	B	B	B	B	B	B	B	B	B	B	B	B	B	B	B	B	B	B	B	B	B	B	B	B
CMPSNP1005	5	17239621	17.2396	A	B	T	B	B	B	B	B	B	B	B	B	B	B	B	B	B	B	B	B	A	B	B	B	B	B	B	B	B	B	B	B	B	B	B	B	B	B	B	B	B	B	B	B	B	B
CMPSNP39	5	17651194	17.6512	A	B	T	B	B	B	B	B	B	B	B	B	B	B	B	B	B	B		B	A	B	B	B	B	B	B	B	B	B	B	B		B		B	B	B	B	B	B	B	B	B	B	B
PS_03-B08	5	18119560	18.1196	A	B	T	B	B	B	B	B	B	B	B	B	B	B	B	B	B	B	B	B	A	B	B	B	B	B	B	B	B	B	B	B	B	B	B	B	B	B	B	B	B	B	B	B	B	B
CMPSNP1018	5	20088198	20.0882	A	B	T	B	B	B	B	B	B	B	B	B	B	B	B	B	B	B	B	B	A	B	B	B	B	B	B	B	B	B	B	B	B	B	B	B	B	B	B	B	B	B	B	B	B	B
CmNIN-LIKE1	5	23902655	23.9027
CMPSNP1136	5	24100004	24.1	A	B	T	B	B	B	B	B	B	B	B	B	B	B	B	B	B	B	B	B	A	B	B	B	B	B	B	B	B	B	B	B	B	B	B	B	B	B	B	B	B	B	B	B	B	B
60k45.389	5	25043613	25.0436	A	B	T	B	B	B	B	B	B	B	B	B	B	B	B	B	B	B		B	B	H	B	B	B	B	B	B	B	B	B	B		B		B	B	B	B	B	B	B	B	B	B	B
60k45.14	5	25043988	25.044	A	B	T	B	B	B	B	B	B	B	B	B	B	B	B	B	B	B		B	B		B	B	B	B	B	B	B	B	B	B		B		B	B	B	B	B	B	B	B	B	B	B
60k42-126	5	25046348	25.0463	A	B	T	B	B	B	B	B	B	B	B	B	B	B	B	B	B	B		B	B		B	B	B	B	B	B	B	B	B	B		B		B	B	B	B	B	B	B	B	B	B	B
60k41.243	5	25047612	25.0476	A	B	T	B	B	B	B	B	B	B	B	B	B	B	B	B	B	B		B	B	H	B	B	B	B	B	B	B	B	B	B		B		B	B	B	B	B		B	B	B	B	B
CMPSNP588	5	25271831	25.2718	A	B	T	B	B	B	B	B	B	B	B	B	B	B	B	B	B	B	B	B	B	H	B	B	B	B	B	B	B	B	B	B	B	B	B	B	B	B	B	B	B	B	B	B	B	B
CMPSNP464	5	25639284	25.6393	A	B	T	B	B	B	B	B	B	B	B	B	B	B	B	B	B	B		B	B	B	B	B	B	B	B	B	B	B	B	B		B		B	B	B	B	B		B	B	B	B	B
CMPSNP1155	5	26124813	26.1248	A	B	T	B	B	B	B	B	B	B	B	B	B	B	B	B	B	B		B	B	B	B	B	B	B	B	B	B	B	B	B		B		B	B	B	B	B	B	B	B	B	B	B
CMPSNP690	5	26340629	26.3406	A	B	T	B	B	B	B	B	B	B	B	B	B	B	B	B	B	B	B	B	B	B	B	B	B	B	B	B	B	B	B	B	B	B	B	B	B	B	B	B	B	B	B	B	B	B
CMPSNP1115	5	26639939	26.6399	A	B	B	B	B	B	B	B	B	B	B	B	B	B	B	B	B	B		B	B	B	B	B	B	B	B	B	B	B	B	B		B		B	B	B	B	B	B	B	B	B	B	B
AI_13-H12	5	27276250	27.2763	A	B	B	B	B	B	B	B	B	B	B	B	B	B	B	B	B	B		B	B	A	A	B	B	B	B	B	B	B	B	B		A		B	B	B	B	B	B	B	B	B	B	B
CMPSNP466	5	27286967	27.287	A	B	B	B	B	B	B	B	B	B	B	B	B	B	B	B	B	B	B	B	B	A	A	B	B	B	B	B	B	B	B	B	A	A	B	B	B	B	B	B		B	B	B	B	B
CmHK1	5	27817572	27.8176
CMPSNP735	5	27884452	27.8845	A	B	B	B	B	B	B	B	B	B	B	B	B	B	B	B	B	B		B	B	A	A	B	B	B	B	B	B	B	B	B		B		B	B	B	B	B	B	B	B	B	B	B
CMPSNP1082	5	28079156	28.0792	A	B	B	B	B	B	B	B	B	B	B	B	B	B	B	B	B	B	B	B	B	A	A	B	B	B	B	B	B	B	B	B	B	B	B	B	B	B	B	B	B	B	B	B	B	B
CMPSNP119	6	485312	0.485312	A	B	B	B	B	B	B	B	B	B	B	B	B	B	B	B	B	B		B	B	B	B	A	A	B	B	B	B	B	B	B		B		B	B	B	B	B	B	B	B	B	B	B
CMPSNP612	6	523894	0.523894	A	B	B	B	B	B	B	B	B	B	B	B	B	B	B	B	B	B		B	B	B	B	A	A	B	B	B	B	B	B	B		B		B	B	B	B	B	B	B	B	B	B	B
CMPSNP925	6	700077	0.700077	A	B	B	B	B	B	B	B	B	B	B	B	B	B	B	B	B	B	B	B	B	B	B	A	A	B	B	B	B	B	B	B	B	B	B	B	B	B	B	B	B	B	B	B	B	B
CMPSNP446	6	992754	0.992754	A	B	B	B	B	B	B	B	B	B	B	B	B	B	B	B	B	B		B	B	B	B	A	A	B	B	B	B	B	B	B		B		B	B	B	B	B	B	B	B	B	B	B
CMPSNP221	6	1015452	1.01545	A	B	B	B	B	B	B	B	B	B	B	B	B	B	B	B	B	B		B	B	B	B	A	A	B	B	B	B	B	B	B		B		B	B	B	B	B	B	B	B	B	B	B
CMPSNP218	6	1370839	1.37084	A	B	B	B	B	B	B	B	B	B	B	B	B	B	B	B	B	B	B	B	B	B	B	A	A	B	B	B	B	B	B	B	B	B	B	B	B	B	B	B	B	B	B	B	B	B
CmUT	6	1372391	1.37239
CmINH-LIKE3	6	2141297	2.1413
CMPSNP462	6	2272140	2.27214	A	B	B	B	B	B	B	B	B	B	B	B	B	B	B	B	B	B	B	B	B	B	B	A	A	B	B	B	B	B	B	B	B	B	B	B	B	B	B	B	B	B	B	B	B	B
CMPSNP571	6	2893143	2.89314	A	B	B	B	B	B	B	B	B	B	B	B	B	B	B	B	B	B		B	B	B	B	A	A	B	B	B	B	B	B	B		B		B	B	B	B	B	B	B	B	B	B	B
CMPSNP969	6	3059618	3.05962	A	B	B	B	B	B	B	B	B	B	B	B	B	B	B	B	B	B		B	B		B	A	A	B	B	B		B		B				B	B	B	B	B	H	B	B	B	B
AI_02-C08	6	3116626	3.11663	A	B	B	B	B	B	B	B	B	B	B	B	B	B	B	B	B	B		B	B	B	B	A	A	B	B	B	B	B	B	B		B		B	B	B	B	B	B	B	B	B	B	B
CMPSNP868	6	3194625	3.19462	A	B	B	B	B	B	B	B	B	B	B	B	B	B	B	B	B	B	B	B	B	B	B	A	A	B	B	B	B	B	B	B	B	B	B	B	B	B	B	B		B	B	B	B	B
CMPSNP191	6	3404395	3.4044	A	B	B	B	B	B	B	B	B	B	B	B	B	B	B	B	B	B		B	B	B	B	A	A	B	B	B	B	B	B	B		B		B	B	B	B	B		B	B	B	B	B
CMPSNP1159	6	3580447	3.58045	A	B	B	B	B	B	B	B	B	B	B	B	B	B	B	B	B	B		B	B	B	B	A	A	B	B	B	B	B	B	B		B		B	B	B	B	B	B	B	B	B	B	B
CMPSNP1167	6	3614702	3.6147	A	B	B	B	B	B	B	B	B	B	B	B	B	B	B	B	B	B		B	B	B	B	A	A	B	B	B	B	B	B	B		B		B	B	B	B	B	B	B	B	B	B	B
CMPSNP727	6	3714452	3.71445	A	B	B	B	B	B	B	B	B	B	B	B	B	B	B	B	B	B		B	B	B	B	A	A	B	B	B	B	B	B	B		B		B	B	B	B	B	B	B	B	B	B	B
CMPSNP433	6	4136411	4.13641	A	B	B	B	B	B	B	B	B	B	B	B	B	B	B	B	B	B	B	B	B	B	B	A	A	B	B	B	B	B	B	B	B	B	B	B	B	B	B	B	B	B	B	B	B	B
CMPSNP1174IR60	6	4179258	4.17926	A	B	B	B	B	B	B	B	B	B	B	B	B	B	B	B	B	B		B	B	B	B	A	A	B	B	B	B	B	B	B		B		B	B	B	B	B	B	B	B	B	B	B
CMPSNP469	6	5140698	5.1407	A	B	B	B	B	B	B	B	B	B	B	B	B	B	B	B	B	B		B	B	B	B	A	A	B	B	B	B	B	B	B		B		B	B	B	B	B		B	B	B	B	B
CMPSNP286	6	5265141	5.26514	A	B	B	B	B	B	B	B	B	B	B	B	B	B	B	B	B	B	B	B	B	B	B	A	A	B	B	B	B	B	B	B	B	B	B	B	B	B	B	B	A	B	B	B	B	B
CMPSNP855	6	5347444	5.34744	A	B	B	B	B	B	B	B	B	B	B	B	B	B	B	B	B	B		B	B	B	B	A	A	B	B	B	B	B	B	B		B		B	B	B	B	B	A	B	B	B	B	B
CmGK	6	5411721	5.41172
CmNIN1	6	5423205	5.42321
CMPSNP851	6	5537538	5.53754	A	B	B	B	B	B	B	B	B	B	B	B	B	B	B	B	B	B		B	B	B	B	B	A	B	B	B	B	B	B	B		B		B	B	B	B	B	A	B	B	B	B	B
CMPSNP3	6	5926527	5.92653	A	B	B	B	B	B	B	B	B	B	B	B	B	B	B	B	B	B		B	B	B	B	B	A	B	B	B	B	B	B	B		B		B	B	B	B	B	A	B	B	B	B	B
CMPSNP780	6	6045530	6.04553	A	B	B	B	B	B	B	B	B	B	B	B	B	B	B	B	B	B	B	B	B	B	B	B	A	B	B	B	B	B	B	B	B	B	B	B	B	B	B	B	A	B	B	B	B	B
15d_29-E06	6	7505582	7.50558	A	B	B	B	B	B	B	B	B	B	B	B	B	B	B	B	B	B		B	B	B	B	B	A	B	B	B	B	B	B	B		B		B	B	B	B	B	A	B	B	B	B	B
CMPSNP617	6	7706191	7.70619	A	B	B	B	B	B	B	B	B	B	B	B	B	B	B	B	B	B	B	B	B	B	B	B	A	B	B	B	B	B	B	B	B	B	B	B	B	B	B	B	A	B	B	B	B	B
CMPSNP487	6	7881767	7.88177	A	B	B	B	B	B	B	B	B	B	B	B	B	B	B	B	B	B		B	B	B	B	B	A	B	B	B	B	B	B	B		B		B	B	B	B	B	A	B	B	B	B	B
CMPSNP365	6	8041130	8.04113	A	B	B	B	B	B	B	B	B	B	B	B	B	B	B	B	B	B	B	B	B		B	B	A	B	B	B	B	B		B	B	B	B	B	B	B	B	B		B	B	B	B
CI_56-B01	6	8633837	8.63384	A	B	B	B	B	B	B	B	B	B	B	B	B	B	B	B	B	B		B	B	B	B	B	A	B	B	B	B	B	B	B		B		B	B	B	B	B	A	B	B	B	B	B
CMPSNP292	6	13527688	13.5277	A	B	B	B	B	B	B	B	B	B	B	B	B	B	B	B	B	B	B	B	B	B	B	B	A	B	B	B	B	B	B	B	B	B	B	B	B	B	B	B	A	B	B	B	B	B
CmFK1	6	13899690	13.8997
AI_19-F11	6	14085267	14.0853	A	B	B	B	B	B	B	B	B	B	B	B	B	B	B	B	B	B	B	B	B	B	B	B	A	B	B	B	B	B	B	B	B	B	B	B	B	B	B	B	A	B	B	B	B	B
CmUGP1	6	14763913	14.7639
CMPSNP860	6	18727127	18.7271	A	B	B	B	B	B	B	B	B	B	B	B	B	B	B	B	B	B	B	B	B	B	B	B	A	B	B	B	B	B	B		H		B	B	B	B	B	B		B	B	B	B	B
CMPSNP793	6	21694079	21.6941	A	B	B	B	B	B	B	B	B	B	B	B	B	B	B	B	B	B	B	B	B	B	B	B	A	B	B	B	B	B	B	B	B	B	B	B	B	B	B	B	A	B	B	B	B	B
CMPSNP461	6	22020507	22.0205	A	B	B	B	B	B	B	B	B	B	B	B	B	B	B	B	B	B		B	B	B	B	B	A	B	B	B	B	B	B	B		B		B	B	B	B	B	A	B	B	B	B	B
CMPSNP583	6	22770679	22.7707	A	B	B	B	B	B	B	B	B	B	B	B	B	B	B	B	B	B	B	B	B	B	B	B	A	B	B	B	B	B	B	B	H	B	B	B	B	B	B	B	A	B	B	B	B	B
CMPSNP107	6	24711609	24.7116	A	B	B	B	B	B	B	B	B	B	B	B	B	B	B	B	B	B	B	B	B	B	B	B	A	B	B	B	B	B	B	B	B	B	B	B	B	B	B	B	H	B	B	B	B	B
CMPSNP509	6	26001379	26.0014	A	B	B	B	B	B	B	B	B	B	B	B	B	B	B	B	B	B		B	B	B	B	B	A	B	B	B	B	B	B	B		B		B	B	B	B	B	A	B	B	B	B	B
FR14P22	6	26986972	26.987	A	B	B	B	B	B	B	B	B	B	B	B	B	B	B	B	B	B		B	B		B	B	A	B	B	B	B	B	B					B	B	B	B	B		B	B	B	B
CMPSNP593	6	29290119	29.2901	A	B	B	B	B	B	B	B	B	B	B	B	B	B	B	B	B	B	B	B	B	B	B	B	A	B	B	B	B	B	B	B	B	B	B	B	B	B	B	B	B	B	B	B	B	B
CMPSNP295	6	30045189	30.0452	A	B	B	B	B	B	B	B	B	B	B	B	B	B	B	B	B	B	B	B	B	B	B	B	A	B	B	B	B	B	B	B	B	B	B	B	B	B	B	B	B	B	B	B	B	B
PS_19-B07	6	30566856	30.5669	A	B	B	B	B	B	B	B	B	B	B	A	A	B	B	B	B	B	B	B	B	B	B	B	A	B	B	A	B	B	B	B	B	B	B	B	B	B	B	B	B	B	B	B	B	B
CMPSNP73	6	31747092	31.7471	A	B	B	B	B	B	B	B	B	B	B	A	A	B	B	B	B	B	B	B	B	B	B	B	B	B	B	A	B	B	B	B	B	B	B	B	B	B	B	B	B	B	B	B	B	B
CMPSNP1021	6	32260966	32.261	A	B	B	B	B	B	B	B	B	B	B	A	A	B	B	B	B	B	B	B	B	B	B	B	B	B	B	A	B	B	B	B	B	B	B	B	B	B	B	B	B	B	B	B	B	B
CMPSNP1038	6	32291962	32.292	A	B	B	B	B	B	B	B	B	B	B	A	A	B	B	B	B	B		B	B	B	B	B	B	B	B	A	B	B	B	B		B		B	B	B	B	B	B	B	B	B	B	B
AI_05-H08	6	33067952	33.068	A	B	B	B	B	B	B	B	B	B	B	B	B	B	B	B	B	B	B	B	B	B	B	B	B	A	B	A	B	B	B	B	B	B	B	B	B	B	B	B	B	B	B	B	B	B
HS_20-C04	6	33107263	33.1073	A	B	B	B	B	B	B	B	B	B	B	B	B	B	B	B	B	B		B	B	B	B	B	B	A	B	A	B	B	B	B		B		B	B	B	B	B	B	B	B	B	B	B
A_38-F04	6	33709637	33.7096	A	B	B	B	B	B	B	B	B	B	B	B	B	B	B	B	B	B	B	B	B	B	B	B	B	A	B	A	B	B	B	B	B	B	B	B	B	B	B	A		B	B	B	B
CMPSNP257	6	33730339	33.7303	A	B	B	B	B	B	B	B	B	B	B	B	B	B	B	B	B	B		B	B		B	B	B	A	B	A		B						B	B	B	B	A		B	B	B	B
CMPSNP610	6	33835063	33.8351	A	B	B	B	B	B	B	B	B	B	B	B	B	B	B	B	B	B		B	B	B	B	B	B	A	B	A	B	B	B	B		B		B	B	B	B	A		B	B	B	B	B
CMPSNP561	6	34102719	34.1027	A	B	B	B	B	B	B	B	B	B	B	B	B	B	B	B	B	B	B	B	B	B	B	B	B	A	B	B	B	B	B	B	B	B	B	B	B	B	B	A	B	B	B	B	B	B
PS_28-B07	6	34944756	34.9448	A	B	B	B	B	B	B	B	B	B	B	B	B	B	B	B	B	B	B	B	B	B	B	B	B	A	B	B	B	B	B	B	B	B	B	B	B	B	B	B	B	B	B	B	B	B
AI_13-F02	6	34982301	34.9823	A	B	B	B	B	B	B	B	B	B	B	B	B	B	B	B	B	B		B	B	B	B	B	A	A	B	B	B	B	B	B		B		B	B	B	B	B		B	B	B	B	B
CMPSNP151IR50	6	34996520	34.9965	A	B	B	B	B	B	B	B	B	B	B	B	B	B	B	B	B	B		B	B	B	B	B	A	A	B	B	B	B	B	B		B		B	B	B	B	B	B	B	B	B	B	B
HS_06-D02	6	34999113	34.9991	A	B	B	B	B	B	B	B	B	B	B	B	B	B	B	B	B	B		B	B	B	B	B	A	A	B	B	B	B	B	B		B		B	B	B	B	B	B	B	B	B	B	B
CMPSNP71	6	35121649	35.1216	A	B	B	B	B	B	B	B	B	B	B	B	B	B	B	B	B	B		B	B	B	B	B	A	A	B	B	B	B	B	B		B		B	B	B	B	B	B	B	B	B	B	B
CMPSNP378	6	35382631	35.3826	A	B	B	B	B	B	B	B	B	B	B	B	B	B	B	B	B	B	B	B	B	B	B	B	A	A	B	B	B	B	B	B	B	B	B	B	B	A	B	B	B	B	B	B	B	B
CMPSNP758	6	35625732	35.6257	A	B	B	B	B	B	B	B	B	B	B	B	B	B	B	B	B	B		B	B	B	B	B	A	A	B	B	B	B	B	B		B		B	B	A	B	B	B	B	B	B	B	B
CMPSNP234	6	35628091	35.6281	A	B	B	B	B	B	B	B	B	B	B	B	B	B	B	B	B	B	B	B	B	B	B	B	A	A	A	B	B	B	B	B	B	B	B	B	B	A	B	B	B	B	B	B	B	B
CMPSNP745	7	445702	0.445702	A	B	B	B	B	B	B	B	B	B	B	B	B	B	B	B	B	B	B	B	B	B	A	B	B	B	B	B	B	A	B	B	B	B	B	B	B	B	B	B	B	B	B	B	B	B
CMPSNP418	7	465341	0.465341	A	B	B	B	B	B	B	B	B	B	B	B	B	B	B	B	B	B		B	B	B	A	B	B	B	B	B	B	A	B	B		B		B	B	B	B	B	B	B	B	B	B	B
AI_05-F11	7	914053	0.914053	A	B	B	B	B	B	B	B	B	B	B	B	B	B	B	B	B	B	B	B	B	B	A	B	B	B	B	B	B	A	B	B	B	B	B	B	H	B	B	B	B	B	B	B	B	B
CMPSNP301	7	1070888	1.07089	A	B	B	B	B	B	B	B	B	B	B	B	B	B	B	B	B	B		B	B	B	A	B	B	B	B	B	A	A	B	B		B		B	H	B	B	B		B	B	B	B	B
CMPSNP249	7	1345253	1.34525	A	B	B	B	B	B	B	B	B	B	B	B	B	B	B	B	B	B		B	B	B	A	B	B	B	B	B	A	A	B	B		B		B	H	B	B	B		B	B	B	B	B
CmCIN1	7	1470452	1.47045
AI_27-F07	7	1891709	1.89171	A	B	B	B	B	B	B	B	B	B	B	B	B	B	B	B	B	B	B	B	B	B	B	B	B	B	B	B	A	B	B	B	B	B	B	B	H	B	B	B	B	B	B	B	B	B
AI_12-B08	7	2031254	2.03125	A	B	B	B	B	B	B	B	B	B	B	B	B	B	B	B	B	B		B	B	B	B	B	B	B	B	B	A	B	B	B		B		B	H	B	B	B	B	B	B	B	B	B
CMPSNP150CE116	7	2031575	2.03158	A	B	B	B	B	B	B	B	B	B	B	B	B	B	B	B	B	B		B	B	B	B	B	B	B	B	B	A	B	B	B		B		B	H	B	B	B		B	B	B	B
CMPSNP305	7	2404893	2.40489	A	B	B	B	B	B	B	B	B	B	B	B	B	B	B	B	B	B	B	B	B	B	B	B	B	B	B	A	A	B	B	B	B	B	B	B	B	B	B	B	B	B	B	B	B	B
CMPSNP765	7	2790351	2.79035	A	B	B	B	B	B	B	B	B	B	B	B	B	B	B	B	B	B		B	B	B	B	B	B	B	B	A	A	B	B	B		B		B	B	B	B	B	B	B	B	B	B	B
CMPSNP579	7	4188681	4.18868	A	B	B	B	B	B	B	B	B	B	B	B	B	B	B	B	B	B	B	B	B	B	B	B	B	B	B	A	A	B	B	B	B	B	B	B	B	B	B	B	B	B	B	B	B	B
AI_25-C11B_VII	7	4585656	4.58566	A	B	B	B	B	B	B	B	B	B	B	B	B	B	B	B	B	B	B	B	B	B	B	B	B	B	B	A	A	B	B	B	B	B	B	B	B	B	B	B	B	B	B	B	B	B
CMPSNP262	7	5136571	5.13657	A	B	B	B	B	B	B	B	B	B	B	B	B	B	B	B	B	B	B	B	B	B	B	B	B	B	B	A	A	B	B	B	B	B	B	B	B	B	B	B	B	B	B	B	B	B
CmNAG1	7	5229218	5.22922
CMPSNP95	7	6557282	6.55728	A	B	B	B	B	B	B	B	B	B	B	B	B	B	B	B	B	B	B	B	B	B	B	B	B	B	B	A	A	B	B	B	B	B	B	B	B	B	B	B	B	B	B	B	B	B
CMPSNP171	7	11067589	11.0676	A	B	B	B	B	B	B	B	B	B	B	B	B	B	B	B	B	B	B	B	B	B	B	B	B	B	B	B	A	B	B	B	B	B	B	B	B	B	B	B	B	B	B	B	B	B
CMPSNP1009	7	12946107	12.9461	A	B	B	B	B	B	B	B	B	B	B	B	B	B	B	B	B	B	B	B	B	B	B	B	B	B	B	B	A	A	A	B	B	B	B	B	B	B	B	B		B	B	B	B	B
HS_04-F11	7	17039521	17.0395	A	B	B	B	B	B	B	B	B	B	B	B	B	B	B	B	B	B		B	B	B	B	B	B	B	B	B	A	A	A	B		B		B	B	B	B	B	B	B	B	B	B	B
HS04F11	7	17039639	17.0396	A	B	B	B	B	B	B	B	B	B	B	B	B	B	B	B	B	B	B	B	B	B	B	B	B	B	B	B	A	A	A	B	B	B	B	B	B	B	B	B	B	B	B	B	B	B
CmFK-LIKE3	7	19578494	19.5785
CMPSNP899	7	20104194	20.1042	A	B	B	B	B	B	B	B	B	B	B	B	B	B	B	B	B	B	B	B	B	B	B	B	B	B	B	B	A	A	A	B	B	B	B	B	B	B	B	B	B	B	B	B	B	B
CMPSNP1007	7	20336401	20.3364	A	B	B	B	B	B	B	B	B	B	B	B	B	B	B	B	B	B		B	B	B	B	B	B	B	B	B	A	A	A	B		B		B	B	B	B	B	B	B	B	B	B	B
CMPSNP41	7	20336509	20.3365	A	B	B	B	B	B	B	B	B	B	B	B	B	B	B	B	B	B		B	B	B	B	B	B	B	B	B	A	A	A	B		B		B	B	B	B	B	B	B	B	B	B	B
CMPSNP564	7	20971786	20.9718	A	B	B	B	B	B	B	B	B	B	B	B	B	B	B	B	B	B		B	B	B	B	B	B	B	B	B	A	A	A	B		B		B	B	B	B	B	B	B	B	B	B	B
P6.02	7	20974991	20.975	A	B	B	B	B	B	B	B	B	B	B	B	B	B	B	B	B	B		B	B	B	B	B	B	B	B	B	A	A	A	B		B		B	B	B	B	B	B	B	B	B	B	B
CMPSNP287	7	21259379	21.2594	A	B	B	B	B	B	B	B	B	B	B	B	B	B	B	B	B	B		B	B	B	B	B	B	B	B	B	A	A	A	B		B		B	B	B	B	B	B	B	B	B	B	B
CMPSNP559	7	21286812	21.2868	A	B	B	B	B	B	B	B	B	B	B	B	B	B	B	B	B	B		B	B	B	B	B	B	B	B	B		A		B		B		B	B	B	B	B	B	B	B	B	B	B
AI_03-G06	7	21620002	21.62	A	B	B	B	B	B	B	B	B	B	B	B	B	B	B	B	B	B		B	B	B	B	B	B	B	B	B	A	A	A	B		B		B	B	B	B	B	B	B	B	B	B	B
CMPSNP188	7	21739735	21.7397	A	B	B	B	B	B	B	B	B	B	B	B	B	B	B	B	B	B	B	B	B	B	B	B	B	B	B	B	A	A	A	B	B	B	B	B	B	B	B	B	B	B	B	B	B	B
CmUGE2	7	21766556	21.7666
CMPSNP344	7	22285969	22.286	A	B	B	B	B	B	B	B	B	B	B	B	B	B	B	B	B	B	B	B	B	B	B	B	B	B	B	B	A	A	A	B	B	B	B	B	B	B	B	B	B	B	B	B	B	B
CMPSNP996	7	22738963	22.739	A	B	B	B	B	B	B	B	B	B	B	B	B	B	B	B	B	B	B	B	B	B	B	B	B	B	B	B	B	B	A	B	B	B	B	B	B	B	B	B	B	B	B	B	B	B
CMPSNP56	7	22969082	22.9691	A	B	B	B	B	B	B	B	B	B	B	B	B	B	B	B	B	B	B	B	B	B	B	B	B	B	B	B	B	B	A	B	B	B	B	B	B	B	B	B	H	B	B	B	B
A_06-A03	7	22975261	22.9753	A	B	B	B	B	B	B	B	B	B	B	B	B	B	B	B	B	B		B	B	B	B	B	B	B	B	B	B	B	A	B		B		B	B	B	B	B	B	B	B	B	B	B
CI_08-C08B	7	23183874	23.1839	A	B	B	B	B	B	B	B	B	B	B	B	B	B	B	B	B	B		B	B	B	B	B	B	B	B	B	B	B	A	B		B		B	B	B	B	B	B	B	B	B	B	B
AI_08-H11	7	23320717	23.3207	A	B	B	B	B	B	B	B	B	B	B	B	B	B	B	B	B	B	B	B	B	B	B	B	B	B	B	B	B	B	A	B	B	B	B	B	B	B	B	B	B	B	B	B	B	B
CMPSNP1039	7	24470998	24.471	A	B	B	B	B	B	B	B	B	B	B	B	B	B	B	B	B	B	B	B	B	B	B	B	B	B	B	A	B	B	A	A	B	B	B	B	B	B	B	B	B	B	B	B	B	B
CMPSNP978	7	24826411	24.8264	A	B	B	B	B	B	B	B	B	B	B	B	B	B	B	B	B	B		B	B	B	B	B	B	B	B	B	B	B	A	A		B		B	B	B	B	B	B	B	B	B	B	B
CMPSNP76	7	25029852	25.0299	A	B	B	B	B	B	B	B	B	B	B	B	B	B	B	B	B	B		B	B	B	B	B	B	B	B	B	B	B	A	A		B		B	B	B	B	B	B	B	B	B	B	B
CMPSNP465	7	25199830	25.1998	A	B	B	B	B	B	B	B	B	B	B	B	B	B	B	B	B	B	B	B	B		B	B	B	B	B	B	B	B	A	A	B	B	B	B	B	B	B	B	H	B	B	B	B
PSI_37-G01	7	25487923	25.4879	A	B	B	B	B	B	B	B	B	B	B	B	B	B	B	B	B	B		B	B	B	B	B	B	B	B	B	B	B	A	A				B	B	B	B	B	H	B	B	B	B	B
CMPSNP481	7	25571330	25.5713	A	B	B	B	B	B	B	B	B	B	B	B	B	B	B	B	B	B	B	B	B	B	B	B	B	B	B	B	B	B	A	A	B	B	B	B	B	B	B	B	B	B	B	B	B	B
CMPSNP199	7	25666678	25.6667	A	B	B	B	B	B	B	B	B	B	B	B	B	B	B	B	B	B		B	B	B	B	B	B	B	B	B	B	B	A	A		B		B	B	B	B	B	B	B	B	B	B	B
CmSUS3	7	26045978	26.046
INH-LIKE4	7	26059392	26.0594
CMPSNP23	7	26082708	26.0827	A	B	B	B	B	B	B	B	B	B	B	B	B	B	B	B	B	B	B	B	B	B	B	B	B	B	B	B	B	B	B	A	B	B	B	B	B	B	B	B	B	B	B	B	B	B
CMPSNP28	7	26104825	26.1048	A	B	B	B	B	B	B	B	B	B	B	B	B	B	B	B	B	B		B	B	B	B	B	B	B	B	B	B	B	B	A		B		B	B	B	B	B	B	B	B	B	B	B
CMPSNP149	7	26120723	26.1207	A	B	B	B	B	B	B	B	B	B	B	B	B	B	B	B	B	B		B	B	B	B	B	B	B	B	B	B	B	B	A		B		B	B	B	B	B	B	B	B	B	B	B
CMPSNP69	7	26202399	26.2024	A	B	B	B	B	B	B	B	B	B	B	B	B	B	B	B	B	B		B	B	B	B	B	B	B	B	B	B	B	B	A		B		B	B	B	B	B	A	B	B	B	B	B
AI_16-D09	7	26479065	26.4791	A	B	B	B	B	B	B	B	B	B	B	B	B	B	B	B	A	B		B	B	B	B	B	B	B	B	B	B	B	B	A		B		B	B	B	B	B	A	B	B	B	B	B
CMPSNP415	7	26540531	26.5405	A	B	B	B	B	B	B	B	B	B	B	B	B	B	B	B	A	B		B	B	B	B	B	B	B	B	B	B	B	B	A		B		B	B	B	B	B	A	B	B	B	B	B
CMPSNP1062	7	26652347	26.6523	A	B	B	B	B	B	B	B	B	B	B	B	B	B	B	B	A	B		B	B	B	B	B	B	B	B	B	B	B	B	A		B		B	B	B	B	B	A	B	B	B	B	B
CMPSNP105	7	26653863	26.6539	A	B	B	B	B	B	B	B	B	B	B	B	B	B	B	B	A	B	B	B	B	B	B	B	B	B	B	B	B	B	B	A	B	B	B	B	B	B	B	B	A	B	B	B	B	B
CMPSNP678	7	26723150	26.7232	A	B	B	B	B	B	B	B	B	B	B	B	B	B	B	B	A	B	B	B	B	B	B	B	B	B	B	B	B	B	B	A	B	B	B	B	B	B	B	B	A	B	B	B	B	B
CMPSNP875	8	340946	0.340946	A	B	B	B	B	B	B	B	B	B	B	B	B	B	B	B	A	B	B	B	B	B	B	B	B	B	B	B	B	B	B	B	A	B	B	B	B	B	B	B	A	B	B	B	B	B
CmUGE-LIKE1	8	423797	0.423797
CMPSNP12	8	616427	0.616427	A	B	B	B	B	B	B	B	B	B	B	B	B	B	B	B	A	B		B	B	B	B	B	B	B	B	B	B	B	B	B		B		B	B	B	B	B	A	B	B	B	B	B
PSI_29-D11B	8	791822	0.791822	A	B	B	B	B	B	B	B	B	B	B	B	B	B	B	B	A	B		B	B		B	B	B	B	B	B	B	B	B	B		B		B	B	B	B	B	A	B	B	B	B
CMPSNP1147	8	929267	0.929267	A	B	B	B	B	B	B	B	B	B	B	B	B	B	B	B	A	B	B	B	B	B	B	B	B	B	B	B	B	B	B	B	A	B	B	B	B	B	B	B	A	B	B	B	B	B
CMPSNP51	8	945967	0.945967	A	B	B	B	B	B	B	B	B	B	B	B	B	B	B	B	A	B		B	B	B	B	B	B	B	B	B	B	B	B	B		B		B	B	B	B	B	A	B	B	B	B
PS_28-E01	8	1613388	1.61339	A	B	B	B	B	B	B	B	B	B	B	B	B	B	B	B	B	B	B	B	B	B	B	B	B	B	B	B	B	B	B	B	A	H	B	B	B	B	B	B		B	B	B	B	B
CMPSNP766	8	1711781	1.71178	A	B	B	B	B	B	B	B	B	B	B	B	B	B	B	B	B	B		B	B	B	B	B	B	B	B	B	B	B	B	B		H		B	B	B	B	B	B	B	B	B	B	B
AI_37-B10	8	1849840	1.84984	A	B	B	B	B	B	B	B	B	B	B	B	B	B	B	B	B	B		B	B	B	B	B	B	B	B	B	B	B	B	B		H		B	B	B	B	B		B	B	B	B
A_30-G06B_VIII	8	2048203	2.0482	A	B	B	B	B	B	B	B	B	B	B	B	B	B	B	B	B	B		B	B	B	B	B	B	B	B	B	B	B	B	B		H		B	B	B	B	B	B	B	B	B	B	B
PSI_23-A11	8	2479494	2.47949	A	B	B	B	B	B	B	B	B	B	B	B	B	B	B	B	B	B		B	B	B	B	B	B	B	B	B	B	B	B	B		H		B	B	B	B	B	B	B	B	B	B	B
CMPSNP1037	8	2502483	2.50248	A	B	B	B	B	B	B	B	B	B	B	B	B	B	B	B	B	B	B	B	B	B	B	B	B	B	B	B	B	B	B	B	A	H	B	B	B	B	B	B	B	B	B	B	B	B
CMPSNP718	8	2720980	2.72098	A	B	B	B	B	B	B	B	B	B	B	B	B	B	B	B	B	B		B	B	B	B	B	B	B	B	B	B	B	B	B		H		B	B	B	B	B	B	B	B	B	B	B
CMPSNP1112	8	2727840	2.72784	A	B	B	B	B	B	B	B	B	B	B	B	B	B	B	B	B	B		B	B	B	B	B	B	B	B	B	B	B	B	B		H		B	B	B	B	B	B	B	B	B	B	B
CMPSNP649	8	2772593	2.77259	A	B	B	B	B	B	B	B	B	B	B	B	B	B	B	B	B	B		B	B	B	B	B	B	B	B	B	B	B	B	B		H		B	B	B	B	B	B	B	B	B	B	B
CMPSNP664	8	3173574	3.17357	A	B	B	B	B	B	B	B	B	B	B	B	B	B	B	B	B	B	B	B	B	B	B	B	B	B	B	B	B	B	B	B	A	H	B	B	B	B	B	B	B	B	B	B	B	B
CMPSNP297	8	3459832	3.45983	A	B	B	B	B	B	B	B	B	B	B	B	B	B	B	B	B	B		B	B	B	B	B	B	B	B	B	B	B	B	B		H		B	B	B	B	B	B	B	B	B	B	B
CMPSNP535	8	4053585	4.05358	A	B	B	B	B	B	B	B	B	B	B	B	B	B	B	B	B	B	B	B	B	B	B	B	B	B	B	B	B	B	B	B	A	A	B	B	B	B	B	B	B	B	B	B	B	B
CMPSNP97	8	4063861	4.06386	A	B	B	B	B	B	B	B	B	B	B	B	B	B	B	B	B	B		B	B	B	B	B	B	B	B	B	B	B	B	B		A		B	B	B	B	B	B	B	B	B	B	B
CMPSNP770	8	4123687	4.12369	A	B	B	B	B	B	B	B	B	B	B	B	B	B	B	B	B	B		B	B	B	B	B	B	B	B	B	B	B	B	B		A		B	B	B	B	B	B	B	B	B	B	B
CI_33-B09	8	4311260	4.31126	A	B	B	B	B	B	B	B	B	B	B	B	B	B	B	B	B	B		B	B	B	B	B	B	B	B	B	B	B	B	B		A		B	B	B	B	B	B	B	B	B	B	B
CMPSNP44	8	4426707	4.42671	A	B	B	B	B	B	B	B	B	B	B	B	B	B	B	B	B	B		B	B	B	B	B	B	B	B	B	B	B	B	B		A		B	B	B	B	B	B	B	B	B	B	B
CMPSNP379	8	4586212	4.58621	A	B	B	B	B	B	B	B	B	B	B	B	B	B	B	B	B	B	B	B	B	B	B	B	B	B	B	B	B	B	B	B	A	A	B	B	B	B	B	B	B	B	B	B	B	B
CmHK3	8	4594341	4.59434
CMPSNP853	8	4756256	4.75626	A	B	B	B	B	B	B	B	B	B	B	B	B	B	B	B	B	B		B	B	B	B	B	B	B	B	B	B	B	B	B		A		B	B	B	B	B	B	B	B	B	B	B
CMPSNP455	8	4890144	4.89014	A	B	B	B	B	B	B	B	B	B	B	B	B	B	B	B	B	B		B	B	B	B	B	B	B	B	B	B	B	B	B		A		B	B	B	B	B	B	B	B	B	B	B
CMPSNP62	8	5282726	5.28273	A	B	B	B	B	B	B	B	B	B	B	B	B	B	B	B	B	B	B	B	B	B	B	B	B	B	B	B	B	B	B	B	A	A	B	B	B	B	B	B		B	B	B	B	B
AI_21-D08	8	5350662	5.35066	A	B	B	B	B	B	B	B	B	B	B	B	B	B	B	B	B	B		B	B	B	B	B	B	B	B	B	B	B	B	B		A		B	B	B	B	B		B	B	B	B	B
P01.8b	8	5529221	5.52922	A	B	B	B	B	B	B	B	B	B	B	B	B	B	B	B	B	B		B	B	B	B	B	B	B	B	B	B	B	B	B		A		B	B	B	B	B	B	B	B	B	B	B
CMPSNP470	8	5584657	5.58466	A	B	B	B	B	B	B	B	B	B	B	B	B	B	B	B	B	B		B	B	B	B	B	B	B	B	B	B	B	B	B		A		B	B	B	B	B	B	B	B	B	B	B
CMPSNP894	8	5628235	5.62824	A	B	B	B	B	B	B	B	B	B	B	B	B	B	B	B	B	B		B	B	B	B	B	B	B	B	B	B	B	B	B		A		B	B	B	B	B		B	B	B	B	B
CMPSNP873	8	5898831	5.89883	A	B	B	B	B	B	B	B	B	B	B	B	B	B	B	B	B	B		B	B	B	B	B	B	B	B	B	B	B	B	B		A		B	B	B	B	B	B	B	B	B	B	B
CMPSNP428	8	6093000	6.093	A	B	B	B	B	B	B	B	B	B	B	B	B	B	B	B	B	B	B	B	B	B	B	B	B	B	B	B	B	B	B	B	B	A	A	B	B	B	B	B	B	B	B	B	B	B
CMPSNP403	8	6265031	6.26503	A	B	B	B	B	B	B	B	B	B	B	B	B	B	B	B	B	B		B	B	B	B	B	B	B	B	B	B	B	B	B		A		B	B	B	B	B		B	B	B	B	B
CMPSNP181	8	6343663	6.34366	A	B	B	B	B	B	B	B	B	B	B	B	B	B	B	B	B	B		B	B	B	B	B	B	B	B	B	B	B	B	B		A		B	B	B	B	B	B	B	B	B	B	B
CMPSNP11	8	6630410	6.63041	A	B	B	B	B	B	B	B	B	B	B	A	A	B	B	B	B	B		B	B	B	B	B	B	B	B	B	B	B	B	B		A		B	B	B	B	B	B	B	B	B	B	B
FR13O21	8	6666271	6.66627	A	B	B	B	B	B	B	B	B	B	B	A	A	B	B	B	B	B		B	B	B	B	B	B	B	B	B	B	B	B	B		A		B	B	B	B	B	B	B	B	B	B	B
CMPSNP111	8	6742209	6.74221	A	B	B	B	B	B	B	B	B	B	B	A	A	B	B	B	B	B		B	B	B	B	B	B	B	B	B	B	B	B	B				B	B	B	B	B		B	B	B	B	B
CMPSNP510	8	6824436	6.82444	A	B	B	B	B	B	B	B	B	B	B	A	A	B	B	B	B	B	B	B	B	B	B	B	B	B	B	B	B	B	B	B	B		A	B	B	B	B	B	B	B	B	B	B	B
CMPSNP795	8	7023808	7.02381	A	B	B	B	B	B	B	B	B	B	B	A	A	B	B	B	B	B	B	B	B	B	B	B	B	B	B	B	B	B	B	B	B	A	A	B	B	B	B	B	B	B	B	B	B	B
CmINH2	8	7195990	7.19599
CMPSNP281	8	8680060	8.68006	A	B	B	B	B	B	B	B	B	B	B	B	B	B	B	B	B	B	B	B	B	B	B	B	B	B	B	B	B	B	B	B	B		A	B	B	B	B	B		B	B	B	B	B
CMPSNP967	8	10053687	10.0537	A	B	B	B	B	B	B	B	B	B	B	B	B	B	B	B	B	B	B	B	B	B	B	B	B	B	B	B	B	B	B	B	B	A	A	B	B	B	B	B		B	B	B	B
CmNAG2	8	14895684	14.8957
CMPSNP345	8	14900433	14.9004	A	B	B	B	B	B	B	B	B	B	B	B	B	B	B	B	B	B		B	B	B	B	B	B	B	B	B	B	B	B	B		A		A	H	B	B	B	B	B	B	B	B	B
F013	8	15100449	15.1004	A	B	B	B	B	B	B	B	B	B	B	B	B	B	B	B	B	B	B	B	B	B	B	B	B	B	B	B	B	B	B	B	B	A	A	A	H	B	B	B	B	B	B	B	B	B
CmFK-LIKE1	8	18756936	18.7569
CMPSNP533	8	19236093	19.2361	A	B	B	B	B	B	B	B	B	B	B	B	B	B	B	B	B	B		B	B	B	B	B	B	B	B	B	B	B	B	B		B		A	H	B	B	B	B	B	B	B	B	B
CMPSNP347	8	19347172	19.3472	A	B	B	B	B	B	B	B	B	B	B	B	B	B	B	B	B	B	B	B	B	B	B	B	B	B	B	B	B	B	B	B	B	B	A	A	H	B	B	B	B	B	B	B	B	B
CMPSNP397	8	27190052	27.1901	A	B	B	B	B	B	B	B	B	B	B	B	B	B	B	B	B	B	B	B	B	B	B	B	B	B	B	B	B	B	B	B	H		A	A		B	B	B	H	B	B	B	B	B
CMPSNP354	8	28551652	28.5517	A	B	B	B	B	B	B	B	B	B	B	B	B	B	B	B	B	B	B	B	B	B	B	B	B	B	B	B	B	B	B	B	B	B	A	A	H	B	B	B	B	B	B	B	B	B
CMPSNP1092	8	28554330	28.5543	A	B	B	B	B	B	B	B	B	B	B	B	B	B	B	B	B	B	B	B	B	B	B	B	B	B	B	B	B	B	B	B	B	B	A	A	H	B	B	B	B	B	B	B	B	B
PSI_25-H03	8	29533018	29.533	A	B	B	B	A	A	B	A	B	B	B	B	B	B	B	B	B	B	B	B	B	B	H	B	B	B	B	B	B	B	B	B	B	B	A	A	H	B	B	B	B	B	A	B	B	B
CMPSNP1166	8	29585366	29.5854	A	B	B	B	A	A	B	A	B	B	B	B	B	B	B	B	B	B	B	B	B	B	B	B	B	B	B	B	B	B	B	B	B	B	A	A	H	B	B	B	B	B	A	B	B	B
HS_39-A03	8	30142007	30.142	A	B	B	B	A	A	B	B	B	B	B	B	B	B	B	B	B	B		B	B	B	B	B	B	B	B	B	B	B	B	B		B		A	A	B	B	B	B	B	A	B	B	B
CMPSNP1066	8	31862243	31.8622	A	B	B	B	B	B	B	B	B	B	B	B	B	B	B	B	B	B	B	B	B		B	B	B	B	B	B	B	B		B	B		B	A	A	B	B	B	H	B	B	B	B
CMPSNP205	8	32483038	32.483	A	B	B	B	B	B	B	B	B	B	B	B	B	B	B	B	B	B	B	B	B	B	B	B	B	B	B	B	B	B	B	B	B	B	B	A	A	B	B	B	B	B	B	B	B	B
CMPSNP261	9	57881	0.057881	A	B	B	B	B	B	B	B	B	B	B	B	B	B	B	B	B	B	B	B	B	B	B	B	B	B	B	B	B	B	H	B	B	B	B	B	B	H	B	B	B	B	B	B	B	B
CMPSNP553	9	121268	0.121268	A	B	B	B	B	B	B	B	B	B	B	B	B	B	B	B	B	B		B	B	B	B	B	B	B	B	B	B	B	H	B		B		B	B	H	B	B	B	B	B	B	B	B
CMPSNP1085	9	572721	0.572721	A	B	B	B	B	B	B	B	B	B	B	B	B	B	B	B	B	B		B	B	B	B	B	B	B	B	B	B	B	H	B		B		B	B	H	B	B		B	B	B	B	B
CMPSNP282	9	572810	0.57281	A	B	B	B	B	B	B	B	B	B	B	B	B	B	B	B	B	B		B	B	B	B	B	B	B	B	B	B	B	H	B		B		B	B	H	B	B	B	B	B	B	B	B
CMPSNP173	9	593220	0.59322	A	B	B	B	B	B	B	B	B	B	B	B	B	B	B	B	B	B	B	B	B	B	B	B	B	B	B	B	B	B	H	B	B	B	B	B	B	H	B	B	B	B	B	B	B	B
CMPSNP719	9	1053202	1.0532	A	B	B	B	B	B	B	B	B	B	B	B	B	B	B	B	B	B		B	B	B	B	B	B	B	B	B	B	B	H	B		B		B	B	A	A	A	B	B	B	B	B	B
CMPSNP761	9	1209381	1.20938	A	B	B	B	B	B	B	B	B	B	B	B	B	B	B	B	B	B	B	B	B	B	B	B	B	B	B	B	B	B	B	B	B	B	B	B	B	A	A	A	B	B	B	B	B	B
P5.64	9	1404624	1.40462	A	B	B	B	B	B	B	B	B	B	B	B	B	B	B	B	B	B		B	B	B	B	B	B	B	B	B	B	B	B	B		B		B	B	A	A	A	B	B	B	B	B	B
CMPSNP152	9	1459391	1.45939	A	B	B	B	B	B	B	B	B	B	B	B	B	B	B	B	B	B		B	B	B	B	B	B	B	B	B	B	B	B	B		B		B	B	A	A	A		B	B	B	B	B
CMPSNP1127	9	1477897	1.4779	A	B	B	B	B	B	B	B	B	B	B	B	B	B	B	B	B	B		B	B	B	B	B	B	B	B	B	B	B	B	B		B		B	B	A	A	A		B	B	B	B	B
A_08-H06	9	1539406	1.53941	A	B	B	B	B	B	B	B	B	B	B	B	B	B	B	B	B	B		B	B	B	B	B	B	B	B	B	B	B	B	B		B		B	B	A	A	A	B	B	B	B	B	B
CMPSNP791	9	1542421	1.54242	A	B	B	B	B	B	B	B	B	B	B	B	B	B	B	B	B	B		B	B	B	B	B	B	B	B	B	B	B	B	B		B		B	B	A	A		B	B	B	B	B	B
CMPSNP622	9	1788484	1.78848	A	B	B	A	B	B	B	B	B	B	B	B	B	B	B	B	B	B		B	B	B	B	B	B	B	B	B	B	B	B	B		B		B	B	A	A	A	B	B	B	B	B	B
CMPSNP601	9	1804264	1.80426	A	B	B	A	B	B	B	B	B	B	B	B	B	B	B	B	B	B	B	B	B	B	B	B	B	B	B	B	B	B	B	B	B	B	B	B	B	A	A	A		B	B	B	B	B
CMPSNP393	9	2251163	2.25116	A	B	B	B	B	B	B	B	B	B	B	B	B	B	B	B	B	B	B	B	B	B	B	B	B	B	B	B	B	B	B	B	B	B	B	B	B	A	A	A	B	B	B	B	B	B
FR18J20	9	3536695	3.53669	A	B	B	B	B	B	B	B	B	B	B	B	B	B	B	B	B	B	B	B	B	B	B	B	B	B	B	B	B	B	B	B	B	B	B	B	B	A	A	A		B	B	B	B	B
CMPSNP504	9	3564979	3.56498	A	B	B	B	B	B	B	B	B	B	B	B	B	B	B	B	B	B	B	B	B	B	B	B	B	B	B	B	B	B	B	B	B	B	B	B	B	A	A	A	B	B	B	B	B	B
CMPSNP370	9	3833695	3.8337	A	B	B	B	B	B	B	B	B	B	B	B	B	B	B	B	B	B		B	B	B	B	B	B	B	B	B	B	B	B	B		B		B	B	A	A	A	B	B	B	B	B	B
A_17-A08	9	4154291	4.15429	A	B	B	B	B	B	B	B	B	B	B	B	B	B	B	B	B	B	B	B	B	B	B	B	B	B	B	B	B	B	B	B	B	B	B	B	B	A	A	A	B	B	B	B	B	B
CMPSNP450	9	4676603	4.6766	A	B	B	B	B	B	B	B	B	B	B	B	B	B	B	B	B	B	B	B	B	B	B	B	B	B	B	B	B	B	B	B	B	B	B	B	B	B	A	A		B	B	B	B	B
CMPSNP1077	9	5055985	5.05598	A	B	B	B	B	B	B	B	B	B	B	B	B	B	B	B	B	B	B	B	B	B	B	B	B	B	B	B	B	B	B	B	B	B	B	B	B	B	A	A	B	B	B	B	B	B
CMPSNP895	9	6526437	6.52644	A	B	B	B	B	B	B	B	B	B	B	B	B	B	B	B	B	B	B	B	B	B	B	B	B	B	B	B	B	B	B	B	B	B	B	B	B	B	A	A	B	B	B	B	B	B
CMPSNP1063	9	7068485	7.06848	A	B	B	B	B	B	B	B	B	B	B	B	B	B	B	B	B	B	B	B	B	B	B	B	B	B	B	B	B	B	B	B	B	B	B	B	B	B	A	A	B	B	B	B	B	B
PSI_12-C05b	9	7825280	7.82528	A	B	B	B	B	B	B	B	B	B	B	B	B	B	B	B	B	B	B	B	B	B	B	B	B	B	B	B	B	B	B	B	B	B	B	B	B	B	A	A	B	B	B	B	B	B
CMPSNP320	9	8741784	8.74178	A	B	B	B	B	B	B	B	B	B	B	B	B	B	B	B	B	B	B	B	B	B	B	B	B	B	B	B	B	B	B	B	B	B	B	B	B	B	A	A	B	B	B	B	B	B
CMPSNP17	9	9538298	9.5383	A	B	B	B	B	B	B	B	B	B	B	B	B	B	B	B	B	B	B	B	B	B	B	B	B	B	B	B	B	B	B	B	B	B	B	B	B	B	B	B	B	B	B	B	B	B
AI_39-A12	9	9935518	9.93552	A	B	B	B	B	B	B	B	B	B	B	B	B	B	B	B	B	B	B	B	B	B	B	B	B	B	B	B	B	B	B	B	B	B	B	B	B	B	B	B	B	B	B	B	B	B
PSI_25-B05	9	11658654	11.6587	A	B	B	B	B	B	B	B	B	B	B	B	B	B	B	B	B	B		B	B	B	B	B	B	B	B	B	B	B	B	B		B		B	B	B	B	B	B	B	B	B	B	B
PSI_23-G11B	9	11779781	11.7798	A	B	B	B	B	B	B	B	B	B	B	B	B	B	B	B	B	B	B	B	B	B	B	B	B	B	B	B	B	B	B	B	B	B	B	B	B	B	B	B	B	B	B	B	B	B
CMPSNP189	9	11887631	11.8876	A	B	B	B	B	B	B	B	B	B	B	B	B	B	B	B	B	B		B	B	B	B	B	B	B	B	B	B	B	B	B		B		B	B	B	B	B	B	B	B	B	B	B
AI_04-D08	9	12303361	12.3034	A	B	B	B	B	B	B	B	B	B	B	B	B	B	B	B	B	B	B	B	B	B	B	B	B	B	B	B	B	B	B	B	B	B	B	B	B	B	B	B	B	B	B	B	B	B
CmSUS2	9	12476691	12.4767
CMPSNP144	9	14871037	14.871	A	B	B	B	B	B	B	B	B	B	B	B	B	B	B	B	B	B	B	B	B	B	B	B	B	B	B	B	B	B	B	B	B	B	B	B	A	B	B	B	B	B	B	B	B	B
CMPSNP103	9	16235987	16.236	A	B	B	B	B	B	B	B	B	B	B	B	B	B	B	B	B	B	A	A	B	B	B	B	B	B	B	B	B	B	B	B	B	B	B	B	A	B	B	B	B	B	B	B	B	B
AI_17-B03	9	16620589	16.6206	A	B	B	B	B	B	B	B	B	B	B	B	B	B	B	B	B	B		A	B	B	B	B	B	B	B	B	B	B	B	B		B		B	A	B	B	B	B	B	B	B	B	B
CMPSNP590	9	17255828	17.2558	A	B	B	B	B	B	B	B	B	B	B	B	B	B	B	B	B	B	A	A	B	B	B	B	B	B	B	B	B	B	B	B	B	B	B	B	A	B	B	B	B	B	B	B	B	B
CMPSNP254	9	18081185	18.0812	A	B	B	B	B	B	B	B	B	B	B	B	B	B	B	B	B	B	A	A	B	B	B	B	B	B	B	B	B	B	B	B	B	B	B	B	A	B	B	B	B	B	B	B	B	B
CmPGMcyt	9	19034420	19.0344
CMPSNP145	9	19431119	19.4311	A	B	B	B	B	B	B	B	B	B	B	B	B	B	B	B	B	B	A	A	B	B	B	B	B	B	B	B	B	B	B	B	B	B	A	B	A	B	B	B	B	B	B	B	B	B
CMPSNP137	9	19705443	19.7054	A	B	B	B	B	B	B	B	B	B	B	B	B	B	B	B	B	B		A	B	B	B	B	B	B	B	B	B	B	B	B		B		B	A	B	B	B	B	B	B	B	B	B
CmAIN2	9	19767482	19.7675
CMPSNP1035	9	19967936	19.9679	A	B	B	B	B	B	B	B	B	B	B	B	B	B	B	B	B	B		A	B	B	B	B	B	B	B	B	B	B	B	B		B		B	A	B	B	B	B	B	B	B	B	B
PSI_21-D01	9	19990510	19.9905	A	B	B	B	B	B	B	B	B	B	B	B	B	B	B	B	B	B	A	A	B	B	B	B	B	B	B	B	B	B	B	B	B	B	A	B	A	B	B	B	B	B	B	B	B	B
CmFK2	9	20071872	20.0719
CmPGMpl	9	20092955	20.093
CMPSNP458	9	20154579	20.1546	A	B	B	B	B	B	B	B	B	B	B	B	B	B	B	B	B	B		A	B	B	B	B	B	B	B	B	B	B	B	B		B		B	A	B	B	B		B	B	B	B	B
CMPSNP159	9	20540899	20.5409	A	B	B	B	B	B	B	B	B	B	B	B	B	B	B	B	B	B	A	A	B	B	B	B	B	B	B	B	B	B	B	B	B	B	A	B	A	B	B	B	B	B	B	B	B	B
AI_21-E10	9	20664222	20.6642	A	B	B	B	B	B	B	B	B	B	B	B	B	B	B	B	B	B		A	B	B	B	B	B	B	B	B	B	B	B	B		B		B	A	B	B	B	B	B	B	B	B	B
CmAIN1	9	21339946	21.3399
CMPSNP356	9	21351804	21.3518	A	B	T	B	B	B	B	B	B	B	B	B	B	B	B	B	B	B	B	B	B	B	B	B	B	B	B	B	B	B	B	B	B	B	B	B	B	B	A	A	B	B	B	B	B	B
CMPSNP999	9	21611766	21.6118	A	B	T	B	B	B	B	B	B	B	B	B	B	B	B	B	B	B		B	B	B	B	B	B	B	B	B	B	B	B	B		B		B	B	B	A	A	B	B	B	B	B	B
CmUGE3	9	22036235	22.0362
CMPSNP490	9	22165577	22.1656	A	B	T	B	B	B	B	B	B	B	B	B	B	B	B	B	B	B		B	B	B	B	B	B	B	B	B	B	B	B	B		B		B	B	B	A	A	A	B	B	B	B	B
CMPSNP306	9	22191086	22.1911	A	B	T	B	B	B	B	B	B	B	B	B	B	B	B	B	B	B	B	B	B	B	B	B	B	B	B	B	B	B	B	B	B	B	B	B	B	B	A	A	A	B	B	B	B	B
CMPSNP897	9	22863368	22.8634	A	B	T	B	B	B	B	B	B	B	B	B	B	B	B	B	B	B	B	B	B	B	B	B	B	B	B	B	B	B	B	B	B	B	B	B	B	B	B	B	A	B	B	B	B	B
CMPSNP1114	9	22928584	22.9286	A	B	T	B	B	B	B	B	B	B	B	B	B	B	B	B	B	B		B	B	B	B	B	B	B	B	B	B	B	B	B				B	B	B	B	B		B	B	B	B	B
CmUGE1	9	22962513	22.9625
CMPSNP823	9	22962701	22.9627	A	B	T	B	B	B	B	B	B	B	B	B	B	B	B	B	B	B		B	B	B	B	B	B	B	B	B	B	B	B	B		B		B	B	B	B	B	A	B	B	B	B	B
CMPSNP1026	9	23046233	23.0462	A	B	T	B	B	B	B	B	B	B	B	B	B	B	B	B	B	B		B	B	B	B	B	B	B	B	B	B	B	B	B		B		B	B	B	B	B	A	B	B	B	B	B
CMPSNP1133	9	23050179	23.0502	A	B	T	B	B	B	B	B	B	B	B	B	B	B	B	B	B	B		B	B	B	B	B	B	B	B	B	B	B	B	B		B		B	B	B	B	B	A	B	B	B	B	B
CMPSNP890	9	23504582	23.5046	A	B	T	B	B	B	B	B	B	B	B	B	B	B	B	B	B	B	B	B	B		B	B	B	B	B	B	B	B			B	B	B	B	B	B	B	B	A	B	B	B	B
AI_35-E03	9	23556495	23.5565	A	B	T	B	B	B	B	B	B	B	B	B	B	B	B	B	B	B		B	B	B	B	B	B	B	B	B	B	B	B	B		B		B	B	B	B	B	A	B	B	B	B	B
A_20-H12	9	23582417	23.5824	A	B	T	B	B	B	B	B	B	B	B	B	B	B	B	B	B	B		B	B	B	B	B	B	B	B	B	B	B	B	B		B		B	B	B	B	B	A	B	B	B	B	B
AI_08-F01	9	23697538	23.6975	A	B	T	B	B	B	B	B	B	B	B	B	B	B	B	B	B	B	B	B	B	B	B	B	B	B	B	B	B	B	B	B	B	B	B	B	B	B	B	B	A	B	B	B	B	B
CMPSNP472	9	23822574	23.8226	A	B	B	B	B	B	B	B	B	B	B	B	B	B	B	B	B	B	B	B	B	B	B	B	B	B	B	B	B	B	B	B	B	B	B	B	B	B	B	B	A	B	B	B	B	B
CMPSNP84	10	331141	0.331141	A	B	B	B	B	B	B	B	B	B	B	B	B	B	B	B	B	B	A	A	B	B	B	B	B	B	B	B	B	B	B	B	B	B	A	B	B	B	B	B	B	A	B	B	B	B
CmNIN2	10	1029302	1.0293
PS_33-E12	10	1099017	1.09902	A	B	B	B	B	B	B	B	B	B	B	B	B	B	B	B	B	B		B	B	B	B	B	B	B	B	B	B	B	B	B		B		B	B	B	B	B		A	B	B	B	B
CMPSNP1117	10	1121744	1.12174	A	B	B	B	B	B	B	B	B	B	B	B	B	B	B	B	B	B		B	B	B	B	B	B	B	B	B	B	B	B	B		B		B	B	B	B	B	B	A	B	B	B	B
CMPSNP172	10	1173508	1.17351	A	B	B	B	B	B	B	B	B	B	B	B	B	B	B	B	B	B		B	B	B	B	B	B	B	B	B	B	B	B	B		B		B	B	B	B	B	B	A	B	B	B	B
CMPSNP921	10	1192476	1.19248	A	B	B	B	B	B	B	B	B	B	B	B	B	B	B	B	B	B		B	B	B	B	B	B	B	B	B	B	B	B	B		B		B	B	B	B	B	B	A	B	B	B	B
CMPSNP239	10	1222197	1.2222	A	B	B	B	B	B	B	B	B	B	B	B	B	B	B	B	B	B		B	B	B	B	B	B	B	B	B	B	B	B	B		B		B	B	B	B	B	B	A	B	B	B	B
CMPSNP238	10	1222308	1.22231	A	B	B	B	B	B	B	B	B	B	B	B	B	B	B	B	B	B	B	B	B	B	B	B	B	B	B	B	B	B	B	B	B	B	B	B	B	B	B	B	B	A	B	B	B	B
CmSPP2	10	1246684	1.24668
CMPSNP528	10	1722332	1.72233	A	B	B	B	B	B	B	B	B	B	B	B	B	B	B	B	B	B		B	B	B	B	B	B	B	B	B	B	B	B	B		B		B	B	B	B	B	B	B	B	B	B	B
CMPSNP16	10	1722494	1.72249	A	B	B	B	B	B	B	B	B	B	B	B	B	B	B	B	B	B	B	B	B	B	B	B	B	B	B	B	B	B	B	B	B	B	B	B	B	B	B	B	B	B	B	B	B	B
CMPSNP158	10	1779226	1.77923	A	B	B	B	B	B	B	B	B	B	B	B	B	B	B	B	B	B		B	B	B	B	B	B	B	B	B	B	B	B			B		B	B	B	B	B		B	B	B	B
CMPSNP1053	10	1786060	1.78606	A	B	B	B	B	B	B	B	B	B	B	B	B	B	B	B	B	B		B	B	B	B	B	B	B	B	B	B	B	B	B		B		B	B	B	B	B	B	B	B	B	B	B
CMPSNP888	10	2017507	2.01751	A	B	B	B	B	B	B	B	B	B	B	B	B	B	B	B	B	B		B	B	B	B	B	B	B	B	B	B	B	B	B		B		B	B	B	B	B	B	B	B	B	B	B
CMPSNP65	10	2226624	2.22662	A	B	B	B	B	B	B	B	B	B	B	B	B	B	B	B	B	B		B	B		B	B	B	B	B	B	B	B	B	B				B	B	B	B	B	H	B	B	B	B
PS_15-H02	10	2294874	2.29487	A	B	B	B	B	B	B	B	B	B	B	B	B	B	B	B	B	B		B	B	B	B	B	B	B	B	B	B	B	B	B		B		B	B	B	B	B	B	B	B	B	B	B
PS_40-E11	10	2606261	2.60626	A	B	B	B	B	B	B	B	B	B	B	B	B	B	B	B	B	B	B	B	B	B	B	B	B	B	B	B	B	B	B	B	B	B	B	B	B	B	B	B	H	B	B	B	B
CMPSNP1176IR89	10	2642907	2.64291	A	B	B	B	B	B	B	B	B	B	B	B	B	B	B	B	B	B		B	B	B	B	B	B	B	B	B	B	B	B	B		B		B	B	B	B	B	B	B	B	B	B	B
HS_23-E06B	10	2642908	2.64291	A	B	B	B	B	B	B	B	B	B	B	B	B	B	B	B	B	B		B	B	B	B	B	B	B	B	B	B	B	B	B		B		B	B	B	B	B		B	B	B	B	B
CMPSNP892	10	2662558	2.66256	A	B	B	B	B	B	B	B	B	B	B	B	B	B	B	B	B	B		B	B	B	B	B	B	B	B	B	B	B	B	B		B		B	B	B	B	B	B	B	B	B	B	B
CMPSNP183	10	3390137	3.39014	A	B	B	B	B	B	B	B	B	B	B	B	B	B	B	B	B	B	B	B	B	B	B	B	B	B	B	B	B	B	B	B	B	B	B	B	B	B	B	B	B	B	A	B	B	B
CMPSNP762	10	3983915	3.98392	A	B	B	B	B	B	B	B	B	B	B	B	B	B	B	B	B	B	B	B	B	B	B	B	B	B	B	B	B	B	B	B	B	B	B	B	B	B	B	B	B	B	A	B	B	B
CMPSNP671	10	4747817	4.74782	A	B	B	B	B	B	B	B	B	B	B	B	B	B	B	B	B	B	B	B	B	B	B	B	B	B	B	B	B	B	B	B	B	B	B	B	B	B	B	B	B	B	A	B	B	B
CmAAG2	10	4970450	4.97045
CmAAG1	10	4984694	4.98469
CMPSNP1055	10	5363586	5.36359	A	B	B	B	B	B	B	B	B	B	B	B	B	B	B	B	B	B		B	B	B	B	B	B	B	B	B	B	B	B	B		B		B	B	B	B	B	B	B	B	B	B	B
CMPSNP456	10	5464234	5.46423	A	B	B	B	B	B	B	B	B	B	B	B	B	B	B	B	B	B	B	B	B	B	B	B	B	B	B	B	B	B	B	B	B	B	B	B	B	B	B	B	B	B	B	B	B	B
CMPSNP530	10	8500690	8.50069	A	B	B	B	B	B	B	B	B	B	B	B	B	B	B	B	B	B	B	B	B	B	B	B	B	B	B	B	B	B	B	B	B	B	B	B	B	B	B	B	B	B	B	A	B	B
CmAAG-LIKE2	10	9308818	9.30882
CMPSNP113	10	11540064	11.5401	A	B	B	B	B	B	B	B	B	B	B	B	B	B	B	B	B	B	B	B	B	B	B	B	B	B	B	B	B	B	B	B	.	B	B	B	B	B	B	B	B	B	B	A	B	B
CMPSNP666	10	19624916	19.6249	A	B	B	B	B	B	B	B	B	B	B	B	B	B	B	B	B	B	B	B	B	B	B	B	B	B	B	B	B	B	B	B	B	B	B	B	B	B	B	B	B	B	B	A	B	B
CMPSNP665	10	19626115	19.6261	A	B	B	B	B	B	B	B	B	B	B	B	B	B	B	B	B	B		B	B	B	B	B	B	B	B	B	B	B	B	B		B		B	B	B	B	B	B	B	B	A	B	B
CMPSNP473	10	19968708	19.9687	A	B	B	B	B	B	B	B	B	B	B	B	B	B	B	B	B	B		B	B	B	B	B	B	B	B	B	B	B	B	B		B		B	B	B	B	B	B	B	B	A	B	B
CMPSNP13	10	19969125	19.9691	A	B	B	B	B	B	B	B	B	B	B	B	B	B	B	B	B	B	B	B	B	B	B	B	B	B	B	B	B	B	B	B	B	B	B	B	B	B	B	B	B	B	B	A	B	B
AI_38-B09B	10	21103116	21.1031	A	B	B	B	B	B	B	B	B	B	B	B	B	B	B	B	B	B	B	B	B	B	B	B	B	B	B	B	B	B	B	B	B	B	B	B	B	B	B	B	B	B	B	A	B	B
CMPSNP850	10	21114151	21.1142	A	B	B	B	B	B	B	B	B	B	B	B	B	B	B	B	B	B	B	B	B	B	B	B	B	B	B	B	B	B	B	B	B	B	B	B	B	B	B	B	B	B	B	A	B	B
CMPSNP550	10	21351177	21.3512	A	B	B	B	B	B	B	B	B	B	B	B	B	B	B	B	B	B	B	B	B	B	B	B	B	B	B	B	B	B	B	B	B	B	B	B	B	B	B	B	B	B	B	A	B	B
CMPSNP245	10	24798300	24.7983	A	B	B	B	B	B	B	B	B	B	B	B	B	B	B	B	B	B	B	B	B	B	B	B	B	B	B	B	B	B		B	B	B	B	B	B	B	B	B		B	B	A	B	B
CMPSNP878	10	24970268	24.9703	A	B	B	B	B	B	B	B	B	B	B	B	B	B	B	B	B	B	B	B	B	B	B	B	B	B	B	B	B	B	B	B	B	B	B	B	B	B	B	B	B	B	B	A	B	B
CMPSNP253	11	1183481	1.18348	A	B	B	B	B	B	B	B	B	B	B	B	B	B	B	B	B	B	B	B	B	B	B	B	B	B	B	B	B	B	B	B	B	B	B	B	B	B	B	B	B	B	B	B	A	A
CMPSNP426	11	1759756	1.75976	A	B	B	B	B	B	B	B	B	B	B	B	B	B	B	B	B	B		B	B	B	B	B	B	B	B	B	B	B	B	B		B		B	B	B	B	B	B	B	B	B	A
CMPSNP258	11	2451087	2.45109	A	B	B	B	B	B	B	B	B	B	B	B	B	B	B	B	B	B	B	B	B	B	B	B	B	B	B	B	B	B	B	B	B	B	B	B	B	B	B	B	B	B	B	B	A	A
CMPSNP235	11	2535041	2.53504	A	B	B	B	B	B	B	B	B	B	B	B	B	B	B	B	B	B	B	B	B	B	B	B	B	B	B	B	B	B	B	B	B	B	B	B	B	B	B	B	B	B	B	B	A	A
CMPSNP274	11	2813186	2.81319	A	B	B	B	B	B	B	B	B	B	B	B	B	B	B	B	B	B		B	B	B	B	B	B	B	B	B	B	B	B	B		B		B	B	B	B	B	B	B	B	B	A	A
CMPSNP493	11	3392777	3.39278	A	B	B	B	B	B	B	B	B	B	B	B	B	B	B	B	B	B	B	B	B	B	B	B	B	B	B	B	B	B	B	B	B	B	B	B	B	B	B	B	B	B	B	B	A	A
CMPSNP565	11	3525028	3.52503	A	B	B	B	B	B	B	B	B	B	B	B	B	B	B	B	B	B		B	B	B	B	B	B	B	B	B	B	B	B	B		B		B	B	B	B	B	B	B	B	B	A
CMPSNP687	11	3674702	3.6747	A	B	B	B	B	B	B	B	B	B	B	B	B	B	B	B	B	B		B	B	B	B	B	B	B	B	B	B	B	B	B		B		B	B	B	B	B	B	B	B	B	A	A
CMPSNP772	11	4063924	4.06392	A	B	B	B	B	B	B	B	B	B	B	B	B	B	B	B	B	B	B	B	B	B	B	B	B	B	B	B	B	B	B	B	B	B	B	B	B	B	B	B	B	B	B	B	A	A
CMPSNP845	11	11232694	11.2327	A	B	B	B	B	B	B	B	B	B	B	B	B	B	B	B	B	B	B	B	B	B	B	B	B	B	B	B	B	B	B	B	H	B	B	B	B	B	B	B	B	B	B	B	B	A
CMPSNP864	11	12248647	12.2486	A	B	B	B	B	B	B	B	B	B	B	B	B	B	B	B	B	B	B	B	B		B	B	B	B	B	B	B	B	B	B	B	B	B	B	B	B	B	B	H	B	B	B	B	A
FR12O13	11	13864653	13.8647	A	B	B	B	B	B	B	B	B	B	B	B	B	B	B	B	B	B	B	B	B	B	B	B	B	B	B	B	B	B	B	B	B	B	B	B	B	B	B	B	B	B	B	B	B	A
CMPSNP476	11	14506639	14.5066	A	B	B	B	B	B	B	B	B	B	B	B	B	B	B	B	B	B	B	B	B	B	B	B	B	B	B	B	B	B	B	B	B	B	B	B	B	B	B	B		B	B	B	B	A
CMPSNP353	11	17403730	17.4037	A	B	B	B	B	B	B	B	B	B	B	B	B	B	B	B	B	B		B	B	B	B	B	B	B	B	B	B	B	B	B		B		B	B	B	B	B		B	B	B	B	A
CMPSNP40	11	17407384	17.4074	A	B	B	B	B	B	B	B	B	B	B	B	B	B	B	B	B	B		B	B	B	B	B	B	B	B	B	B	B	B	B		B		B	B	B	B	B	B	B	B	B	B	A
A_05-A02	11	17551438	17.5514	A	B	B	B	B	B	B	B	B	B	B	B	B	B	B	B	B	B	B	B	B	B	B	B	B	B	B	B	B	B	B	B	B	B	B	B	B	B	B	B	B	B	B	B	B	A
HS_35-E11	11	19597796	19.5978	A	B	B	B	B	B	B	B	B	B	B	B	B	B	B	B	B	B	B	B	B	B	B	B	B	B	B	B	B	B	B	B	B	B	B	B	B	B	B	B	B	B	B	B	B	A
CMPSNP586	11	19985942	19.9859	A	B	B	B	B	B	B	B	B	B	B	B	B	B	B	B	B	B	B	B	B	B	B	B	B	B	B	B	B	B	B	B	B	B	B	B	B	B	B	B		B	B	B	B	A
CMPSNP670	11	20075771	20.0758	A	B	B	B	B	B	B	B	B	B	B	B	B	B	B	B	B	B	B	B	B	B	B	B	B	B	B	B	B	B	B	B	B	B	B	B	B	B	B	B	B	B	B	B	B	A
CMPSNP555	11	21276992	21.277	A	B	B	B	B	B	B	B	B	B	B	B	B	B	B	B	B	B	B	B	B	B	B	B	B	B	B	B	B	B	B	B	B	B	B	B	B	B	B	B	B	B	B	B	B	A
CMPSNP228	11	21381383	21.3814	A	B	B	B	B	B	B	B	B	B	B	B	B	B	B	B	B	B	B	B	B	B	B	B	B	B	B	B	B	B	B	B	B	B	B	B	B	B	B	B	B	B	B	B	B	A
CMPSNP429	11	21396516	21.3965	A	B	B	B	B	B	B	B	B	B	B	B	B	B	B	B	B	B	B	B	B	B	B	B	B	B	B	B	B	B	B	B	B	B	B	B	B	B	B	B	B	B	B	B	B	A
AI_22-A08	11	21478690	21.4787	A	B	B	B	B	B	B	B	B	B	B	B	B	B	B	B	B	B	B	B	B	B	B	B	B	B	B	B	B	B	B	B	B	B	B	B	B	B	B	B		B	B	B	B	A
CMPSNP1016	11	25433295	25.4333	A	B	B	B	B	B	B	B	B	B	B	B	B	B	B	B	B	B	B	B	B	B	B	B	B	B	B	B	B	B	B	B	B	B	B	B	B	B	B	B	B	B	B	B	B	A
CMPSNP862	11	26414445	26.4144	A	B	B	B	B	B	B	B	B	B	B	B	B	B	B	B	A	B	B	B	B	B	B	B	B	B	B	B	B	B	B	B	B	B	B	B	B	B	B	B	A	B	B	B	B	B
CMPSNP453	11	26455597	26.4556	A	B	B	B	B	B	B	B	B	B	B	B	B	B	B	B	A	B	B	B	B	B	B	B	B	B	B	B	B	B	B	B	B	B	B	B	B	B	B	B	A	B	B	B	B	B
CMPSNP1079	11	26456915	26.4569	A	B	B	B	B	B	B	B	B	B	B	B	B	B	B	B	A	B		B	B	B	B	B	B	B	B	B	B	B	B	B		B		B	B	B	B	B		B	B	B	B	B
PSI_41-B07	11	26676994	26.677	A	B	B	B	B	B	B	B	B	B	B	B	B	B	B	B	A	B	B	B	B	B	B	B	B	B	B	B	B	B	B	B	B	B	B	B	B	B	B	B	H	B	B	B	B	B
CMPSNP30	11	27401652	27.4017	A	B	B	B	B	B	B	B	B	B	B	B	B	B	B	B	B	B		B	B	B	B	B	B	B	B	B	B	B	B	B		B		B	B	B	B	B	A	B	B	B	B	B
CMPSNP728	11	27458487	27.4585	A	B	B	B	B	B	B	B	B	B	B	B	B	B	B	B	B	B	B	B	B	B	B	B	B	B	B	B	B	B	B	B	B	B	B	B	B	B	B	B	A	B	B	B	B	B
CMPSNP334	11	27480128	27.4801	A	B	B	B	B	B	B	B	B	B	B	B	B	B	B	B	B	B		B	B	B	B	B	B	B	B	B	B	B	B	B		B		B	B	B	B	B	A	B	B	B	B	B
CMPSNP889	11	27541973	27.542	A	B	B	B	B	B	B	B	B	B	B	B	B	B	B	B	B	B		B	B	B	B	B	B	B	B	B	B	B	B	B		B		B	B	B	B	B	A	B	B	B	B	B
CMPSNP831	11	27567606	27.5676	A	B	B	B	B	B	B	B	B	B	B	B	B	B	B	B	B	B		B	B	B	B	B	B	B	B	B	B	B	B	B		B		B	B	B	B	B		B	B	B	B	B
CMPSNP389	11	28601489	28.6015	A	B	B	B	B	B	B	B	B	B	B	B	B	B	B	B	B	B	B	B	B	B	B	B	B	B	B	B	B	B	B	B	B	B	B	B	B	B	B	B	B	B	B	B	B	B
CMPSNP1128	11	28702864	28.7029	A	B	B	B	B	B	B	B	B	B	B	B	B	B	B	B	B	B		B	B	B	B	B	B	B	B	B	B	B	B	B		B		B	B	B	B	B	H	B	B	B	B
CMPSNP75	11	28769397	28.7694	A	B	B	B	B	B	B	B	B	B	B	B	B	B	B	B	B	B		B	B	B	B	B	B	B	B	B	B	B	B	B		B		B	B	B	B	B	B	B	B	B	B	B
PSI_35-H10	11	28862639	28.8626	A	B	B	B	B	B	B	B	B	B	B	B	B	B	B	B	B	B		B	B	B	B	B	B	B	B	B	B	B	B	B		B		B	B	B	B	B	B	B	B	B	B	B
PSI_35-H10B	11	28862752	28.8628	A	B	B	B	B	B	B	B	B	B	B	B	B	B	B	B	B	B	B	B	B	B	B	B	B	B	B	B	B	B	B	B	B	B	B	B	B	B	B	B	B	B	B	B	B	B
CMPSNP315	11	29638649	29.6386	A	B	B	B	B	B	B	B	B	B	B	B	B	B	B	B	B	B	B	B	B	B	B	B	B	B	B	B	B	B	B	B	B	B	B	B	B	B	B	B	B	B	B	B	B	B
CMPSNP934	11	29818701	29.8187	A	B	B	B	B	B	B	B	B	B	B	B	B	B	B	B	B	B	B	B	B	B	B	B	B	B	B	B	B	B	B	B	B	B	B	B	B	B	B	B	B	B	B	B	B	B
A_08-D10B	11	30136186	30.1362	A	B	B	B	B	B	B	B	B	B	B	B	B	B	B	B	B	B		B	B	B	B	B	B	B	B	B	B	B	B	B		B		B	B	B	B	B	H	B	B	B	B	B
CMPSNP475	11	30277555	30.2776	A	B	B	B	B	B	B	B	B	B	B	B	B	B	B	B	B	B		B	B	B	B	B	B	B	B	B	B	B	B	B		B		B	B	B	B	B	B	B	B	B	B	B
CMPSNP474	11	30277695	30.2777	A	B	B	B	B	B	B	B	B	B	B	B	B	B	B	B	B	B	B	B	B	B	B	B	B	B	B	B	B	B	B	B	B	B	B	B	B	B	B	B	B	B	B	B	B	B
CMPSNP122	11	30346616	30.3466	A	B	B	B	B	B	B	B	B	B	B	B	B	B	B	B	B	B		B	B	B	B	B	B	B	B	B	B	B	B	B		B		B	B	B	B	B	B	B	B	B	B	B
CMPSNP47	11	30478650	30.4786	A	B	B	B	B	B	B	B	B	B	B	B	B	B	B	B	B	B		B	B	B	B	B	B	B	B	B	B	B	B	B		B		B	B	B	B	B	B	B	B	B	B	B
CMPSNP272	11	30742072	30.7421	A	B	B	B	B	B	B	B	B	B	B	B	B	B	B	B	B	B		B	B	B	B	B	B	B	B	B	B	B	B	B		B		B	B	B	B	B	B	B	B	B	B	B
CmFK3	11	30768446	30.7684
CmINH-LIKE1	11	30786872	30.7869
CmINH1	11	30797760	30.7978
INH-LIKE5	11	30802872	30.8029
P02.75b	11	30847271	30.8473	A	B	B	B	B	B	B	B	B	B	B	B	B	B	B	B	B	B		B	B	B	B	B	B	B	B	B	B	B	B	B		B		B	B	B	B	B		B	B	B	B	B
CMPSNP419	11	31201676	31.2017	A	B	B	B	B	B	B	B	B	B	B	B	B	B	B	B	B	B	B	B	B	B	B	B	B	B	B	B	B	B	B	B	B	B	B	B	B	B	B	B	B	B	B	B	B	B
	12	145823	0.145823	A	B	B	B	B	B	H	B	B	B	B	B	B	B	B	B	B	A	B	B	B	B	B	B	B	B	B	B	B	B	B	B	B	B	B	B	B	B	B	B	B	A	B	B	B	B
CMPSNP385	12	347706	0.347706	A	B	B	B	B	B	H	B	B	B	B	B	B	B	B	B	B	A	B	B	B	B	B	B	B	B	B	B	B	B	B	B	B	B	B	B	B	B	B	B	B	A	B	B	B	B
CMPSNP14	12	400826	0.400826	A	B	B	B	B	B	H	B	B	B	B	B	B	B	B	B	B	A		B	B	B	B	B	B	B	B	B	B	B	B	B		B		B	B	B	B	B	B	A	B	B	B	B
CMPSNP832	12	2066766	2.06677	A	B	B	B	B	B	B	B	B	B	B	B	B	B	B	B	B	A		B	B	B	B	B	B	B	B	B	B	B	B	B		B		B	B	B	B	B	B	B	B	B	B	B
CMPSNP923	12	2093562	2.09356	A	B	B	B	B	B	B	B	B	B	B	B	B	B	B	B	B	A	B	B	B	B	B	B	B	B	B	B	B	B	B	B	B	B	B	B	B	B	B	B	B	B	B	B	B	B
PSI_12-D12	12	2798308	2.79831	A	B	B	B	B	B	B	B	B	B	B	B	B	B	B	B	B	A	B	B	B	B	B	B	B	B	B	B	B	B	B	B	B	B	B	B	B	B	B	B	B	B	B	B	B	B
CMPSNP523	12	3851099	3.8511	A	B	B	B	B	B	B	B	B	B	B	B	B	B	B	B	B	A	B	B	B	B	B	B	B	B	B	B	B	B	B	B	B	B	B	B	B	B	B	B	B	B	B	B	B	B
CMPSNP310	12	5144113	5.14411	A	B	B	B	B	B	B	B	B	B	B	B	B	B	B	B	B	A	B	B	B	B	B	B	B	B	B	B	B	B	B	B	B	B	B	B	B	B	B	B	B	B	B	B	B	B
CMPSNP348	12	6439370	6.43937	A	B	B	B	B	B	B	B	B	B	B	B	B	B	B	B	B	B	B	B	B	B	B	B	B	B	B	B	B	B	B	B	B	B	B	B	B	B	B	B		B	B	B	B	B
CMPSNP193	12	13467657	13.4677	A	B	B	B	B	B	B	B	B	B	B	B	B	B	B	B	B	B	B	B	B	B	B	B	B	B	B	B	B	B	B	B	B	B	B	B	B	B	B	B	B	B	B	B	B	B
CMPSNP1129CE92	12	13943385	13.9434	A	B	B	B	B	B	B	B	B	B	B	B	B	B	B	B	B	B	B	B	B	B	B	B	B	B	B	B	B	B	B	B	B	B	B	B	B	B	B	B	B	B	B	B	B	B
AI_35-A08	12	13943454	13.9435	A	B	B	B	B	B	B	B	B	B	B	B	B	B	B	B	B	B	B	B	B	B	B	B	B	B	B	B	B	B	B	B	B	B	B	B	B	B	B	B		B	B	B	B	B
CMPSNP211	12	14108376	14.1084	A	B	B	B	B	B	B	B	B	B	B	B	B	B	B	B	B	B	B	B	B	B	B	B	B	B	B	B	B	B	B	B	B	B	B	B	B	B	B	B	B	B	B	B	B	B
AI_09-G07	12	16793888	16.7939	A	B	B	B	B	B	B	B	B	B	B	B	B	B	B	B	B	B	B	B	B	B	B	B	B	B	B	B	B	B	B	B	B	B	B	B	B	B	B	B	B	B	B	B	B	B
CMPSNP557	12	16999092	16.9991	A	B	B	B	B	B	B	B	B	B	B	B	B	B	B	B	B	B	B	B	B	B	B	B	B	B	B	B	B	B	B	B	B	B	B	B	B	B	B	B	B	B	B	B	B	B
CmUGE-LIKE2	12	17940010	17.94
CMPSNP747	12	18936304	18.9363	A	B	B	B	B	B	B	B	B	B	B	B	B	B	B	B	B	B		B	B	B	B	B	B	B	B	B	B	B	B	B		B		B	B	B	B	B		B	B	B	B	B
CMPSNP759	12	19326944	19.3269	A	B	B	B	B	B	B	B	B	B	B	B	B	B	B	B	B	B	B	B	B	B	B	B	B	B	B	B	B	B	B	B	B	B	B	B	B	B	B	B	B	B	B	B	B	B
CMPSNP49	12	20488831	20.4888	A	B	B	B	B	B	B	B	B	B	B	B	B	B	B	B	B	B		B	B	B	B	B	B	B	B	B	B	B	B	B		B		B	B	B	B	B	B	B	B	B	B	B
CMPSNP1086	12	20609836	20.6098	A	B	B	B	B	B	B	B	B	B	B	B	B	B	B	B	B	B		B	B	B	B	B	B	B	B	B	B	B	B	B		B		B	B	B	B	B	B	B	B	B	B	B
CMPSNP285	12	20610095	20.6101	A	B	B	B	B	B	B	B	B	B	B	B	B	B	B	B	B	B		B	B	B	B	B	B	B	B	B	B	B	B	B		B		B	B	B	B	B	B	B	B	B	B	B
CMPSNP284	12	20713220	20.7132	A	B	B	B	B	B	B	B	B	B	B	B	B	B	B	B	B	B	B	B	B	B	B	B	B	B	B	B	B	B	B	B	B	B	B	B	B	B	B	B	B	B	B	B	B	B
HS_23-D06B	12	22675757	22.6758	A	B	B	B	B	B	B	B	B	B	B	B	B	B	B	B	B	B		B	B	B	B	B	B	B	B	B	B	B	B	B		B		B	B	B	B	B	B	B	B	B	B	B
CMPSNP1056	12	22681601	22.6816	A	B	B	B	B	B	B	B	B	B	B	B	B	B	B	B	B	B	B	B	B	B	B	B	B	B	B	B	B	B	B	B	B	B	B	B	B	B	B	B	B	B	B	B	B	B
CMPSNP219	12	22690086	22.6901	A	B	B	B	B	B	B	B	B	B	B	B	B	B	B	B	B	B		B	B	B	B	B	B	B	B	B	B	B	B	B		B		B	B	B	B	B	B	B	B	B	B	B
CMPSNP157	12	23222112	23.2221	A	B	B	B	B	B	B	B	B	B	B	B	B	B	B	B	B	B		B	B	B	B	B	B	B	B	B	B	B	B	B		B		B	B	B	B	B	B	B	B	B	B	B
CMPSNP361	12	23224884	23.2249	A	B	B	B	B	B	B	B	B	B	B	B	B	B	B	B	B	B		B	B	B	B	B	B	B	B	B	B	B	B	B		B		B	B	B	B	B		B	B	B	B	B
CMPSNP1109	12	23398497	23.3985	A	B	B	B	B	B	B	B	B	B	B	B	B	B	B	B	B	B		B	B	B	B	B	B	B	B	B	B	B	B	B		B		B	B	B	B	B	B	B	B	B	B	B
CI_57-E03	12	23570081	23.5701	A	B	B	B	B	B	B	B	B	B	B	B	B	B	B	B	B	B	B	B	B	B	B	B	B	B	B	B	B	B	B	B	B	B	B	B	B	B	B	B	B	B	B	B	B	B
CmNAG-LIKE4	12	23941921	23.9419
CMPSNP513	12	24079865	24.0799	A	B	B	B	B	B	B	B	B	B	B	B	B	B	B	B	B	B		B	B	B	B	B	B	B	B	B	B	B	B	B		B		B	B	B	B	B	B	B	B	B	B	B
CMPSNP5	12	24491653	24.4917	A	B	B	B	B	B	B	B	B	B	B	B	B	B	B	B	B	B	B	B	B	B	B	B	B	B	B	B	B	B	B	B	B	B	B	B	B	B	B	B		B	B	B	B	B
CMPSNP507	12	24589554	24.5896	A	B	B	B	B	B	B	B	B	B	B	B	B	B	B	B	B	B		B	B	B	B	B	B	B	B	B	B	B	B	B		B		B	B	B	B	B	B	B	B	B	B	B
CMPSNP714	12	24711758	24.7118	A	B	B	B	B	B	B	B	B	B	B	B	B	B	B	B	B	B		B	B	B	B	B	B	B	B	B	B	B	B	B		B		B	B	B	B	B	B	B	B	B	B	B
CMPSNP60	12	24845079	24.8451	A	B	T	B	B	B	B	B	B	B	B	B	B	B	B	B	B	B		B	B	B	B	B	B	B	B	B	B	B	B	B		B		B	B	B	B	B	B	B	B	B	B	B
FR14F22	12	25309647	25.3096	A	B	T	B	B	B	B	B	B	B	B	B	B	B	B	B	B	B	B	B	B	B	B	B	B	B	B	B	B	B	B	B	B	B	B	B	B	B	B	B	B	B	B	B	B	B
P02.03	12	25933757	25.9338	A	B	T	B	B	B	B	B	B	B	B	B	B	B	B	B	B	B		B	B	B	B	B	B	B	B	B	B	B	B	B		B		B	B	B	B	B	B	B	B	B	B	B
CmSUS-LIKE1	12	26068811	26.0688
CMPSNP779	12	26101980	26.102	A	B	T	B	B	B	B	B	B	B	B	B	B	B	B	B	B	B	B	B	B	B	B	B	B	B	B	B	B	B	B	B	B	B	B	B	B	B	B	B	B	B	B	B	B	B
CmeIF4EB	12	#N/A	#N/A	A	B	T	B	B	B	B	B	B	B	B	B	B	B	B	B	B	B		B	B	B	B	B	B	B	B	B	B	B	B	B		B		B	B	B	B	B	B	B	B	B	B	B
			introgression size		12.5371		28.2852
			segments
[truncated: 5 more columns]

## Sheet: Table S2
Table S2. Primer sequences of SNPs and genotyping of F1 and subsequent generations of plants during subNIL development. Flanking markers (TaqMan) are colored in blue. PS alleles represented by "B" in red, SC alleles by "A" in yellow, heterozygous "H" in green.
Genotyping Panel - KASPar												TaqMan
SNP number	SNP	scaffold	PM coordinates	scaffold coordinates	Primer A1	Primer A2	Primer C1	sequence w/SNP	PS	SC5-1	F1	Forward	Reverse	Reporter1	Reporter2
-	SNP_5424269	CM3.5.1_scaffold00022	2524	4891016	-	-	-	-	B	A	H	TCCACTTAGTGTTTGAAGTTTCAGTGT	GCTTGTGTTATGTTGTATAATGGTAATTGCA	ACCTTCATCTTTATCATACG	CCTTCATCTTTATCCTACG
25	sca00022_5424269	CM3.5.1_scaffold00022	2524	4891016	GAAGGTGACCAAGTTCATGCTCAGTGTTAATTGAATACCTTCATCTTTATCA	GAAGGTCGGAGTCAACGGATTAGTGTTAATTGAATACCTTCATCTTTATCC	AATGGTAATTGCACATTCATATGCTTCGTA	TATTAATCATAGCTAATTGAAAATCATATATTGTCAGAAATTAGAATATCCACTTAGTGTTTGAAGTTTCAGTGTTAATTGAATACCTTCATCTTTATC[A/C]TACGAAGCATATGAATGTGCAATTACCATTATACAACATAACACAAGCTTGGATTTCTAATTTTACTGTGTGAACAAGGGTAAGTATTGGGCAATCAGGA	B	A	H						5424269
19	sca00022_5319951	CM3.5.1_scaffold00022	106842	4786698	GAAGGTGACCAAGTTCATGCTCCAAGTTAGTTTAATCCCAGAAAATATC	GAAGGTCGGAGTCAACGGATTGTCCAAGTTAGTTTAATCCCAGAAAATATT	GGCTGAAGTTTTTGTTTTATCCCCCAAAA	ATATAGAGCTTAACCTCGTAGCATATCTAGATGACTATTGACGAAACTTATGTTCTCAAGGCTGAAGTTTTTGTTTTATCCCCCAAAAAAACTTCAATA[G/A]ATATTTTCTGGGATTAAACTAACTTGGACGATCATGTAATTTATTGTCAAGAACTTGTAAGATATAAAATTCTGGAAAGGAGATCCAACAAATTTTAAAA	B	A	H
7	sca00022_5281117	CM3.5.1_scaffold00022	145676	4747864	GAAGGTGACCAAGTTCATGCTAAGTCCTAATTTCAAGTAAATTATGAGAAATCA	GAAGGTCGGAGTCAACGGATTGTCCTAATTTCAAGTAAATTATGAGAAATCG	GGAAGTGAAACACTAATTGGATGTAGCTA	ATGGGATTCCAACTCAAGGAAAGTTTCTACAGTTAACTTCTGGAAGCTAGAGTCTTGGAAGTGAAACACTAATTGGATGTAGCTATCAGAAAAAAGAAC[T/C]GATTTCTCATAATTTACTTGAAATTAGGACTTAGGAGAGAACCTCAAATATTAATCTTATTCCTAGCTTAATCCACCTGTTGCATAGGAAACTGTCAACC	B	A	H
48	sca00022_5218991	CM3.5.1_scaffold00022	207802	4685738	GAAGGTGACCAAGTTCATGCTATTGTGGTTCCCATCTCAGTGGT	GAAGGTCGGAGTCAACGGATTGTGGTTCCCATCTCAGTGGC	CCGAAGATGAAGGCTTGAAAGGAGTA	TTCTTTCTTTTCAAATTTCCTCTAGAGCTTGACTTTGTTGAGGAATAAAGAGAAGAAGAGGAGATGGGAACCGAAGATGAAGGCTTGAAAGGAGTAGCA[A/G]CCACTGAGATGGGAACCACAATGTCTTTCTTTTGGAAAATAGCAGCTGAAATAATTTCAGAATTTAACTTTTCGCTCGTAGGATTGGAGGAAAGAGGATC	B	A	H
42	CMPSNP898_5166929	CM3.5.1_scaffold00022	259864	4633676	GAAGGTGACCAAGTTCATGCTGCAGGTGCCTGTGTTGGACG	GAAGGTCGGAGTCAACGGATTGCAGGTGCCTGTGTTGGACC	CAAAACCAGAAGAAGGACTAAAATCGAGAT	CCAGGTACAGGATTCCGATGACGATTCCGATCAAAACCAGAAGAAGGACTAAAATCGAGAT[C/G]GTCCAACACAGGCACCTGCAGCAACAACTTCGCCTCTTCTTTGGTGGCTTCGAGTGCAT	.	.	H
36	sca00022_5116657	CM3.5.1_scaffold00022	310136	4583404	GAAGGTGACCAAGTTCATGCTGATACATAACTATAAAGTTCCAAAGAACG	GAAGGTCGGAGTCAACGGATTGATGATACATAACTATAAAGTTCCAAAGAACA	AGGGATGAGAAAGAGCACTCTTTGTTTTA	ATGTTTTAATTGAAGTGAAAGATTAAATGATACAATTTATGGGGGGTTTTTTTAGGGATGAGAAAGAGCACTCTTTGTTTTAGTTTTGTAATAGTTACT[C/T]GTTCTTTGGAACTTTATAGTTATGTATCATCTTTGCAGTTCTACAAAAACCTTTCCACCTCTCTGGAGGATGTTGTTTGGAAGACTGAGGAAGACATGCA	B	A	H
30	sca00022_5088763	CM3.5.1_scaffold00022	338030	4555510	GAAGGTGACCAAGTTCATGCTGACAAAGGAGACGACTGGAGC	GAAGGTCGGAGTCAACGGATTGACAAAGGAGACGACTGGAGG	CTTGTTTTCTGTATTTCAATTGAGCATCAT	TTTTTAAGATTTTTCTAATTTTTTTAATTTATTTACTATAGTATTATTTTAATATTATATTTTCTTGTTTTCTGTATTTCAATTGAGCATCATTTTTAA[G/C]CTCCAGTCGTCTCCTTTGTCAAAGGTAGGTCGTCTTCTCCGATCGTCCTAAGAGTATGTTGGTttttccctactcgttataattaataaaataaatattt	B	A	H
24	sca00022_5036707	CM3.5.1_scaffold00022	390086	4503454	GAAGGTGACCAAGTTCATGCTCAAATGATATGACCCATTCAGCTAG	GAAGGTCGGAGTCAACGGATTCTCAAATGATATGACCCATTCAGCTAT	GATGGTACCCATGTTAACATGAAAGCAAT	AAGATGGTACCCATGTTAACATGAATTCAGTAGCCACATTCACTGATCCTTGACAGGGCAAGAGAAGATGGTACCCATGTTAACATGAAAGCAATGAGA[C/A]TAGCTGAATGGGTCATATCATTTGAGGCTTTTCTGAAGGAAAATTTGTCAGAGAAAGGAGCCCTAAAAGAAAGAAAAAAAACAATAACCTAAATTTACAT	.	A	H
12	sca00022_4880368	CM3.5.1_scaffold00022	546425	4347115	GAAGGTGACCAAGTTCATGCTAGAGACGTCATCTCACATATCACTG	GAAGGTCGGAGTCAACGGATTAGAGACGTCATCTCACATATCACTC	GGTGAGTATGTCTACTATTTAAGCCAAGAA	TCTAACCCCTCTAATTTCCAACTATATCGAAGTTTATAGATTCCATCTTTCGTTGTTATGGTGAGTATGTCTACTATTTAAGCCAAGAAAAAAGCACTA[C/G]AGTGATATGTGAGATGACGTCTCTACTATCTCACTAAACTGGAAGGTTTTCCTCTAGTTTTTTACTGTTTCCTCTTCTATTTTGAGTCGTCTTCGAGCTC	B	A	H
6	sca00022_4844349	CM3.5.1_scaffold00022	582444	4311096	GAAGGTGACCAAGTTCATGCTATAATTGAGTAATCCTTTTGTCCCTGC	GAAGGTCGGAGTCAACGGATTATAATTGAGTAATCCTTTTGTCCCTGG	GCCTTTTGATACTCTGTCGAAAGCTATTA	TAGATAAATAAATCCATCCAATAAGCAGAACACAAAAGAATTTAATTTAGTTGAAGGCATAGAACCCTAATCCATAATTGAGTAATCCTTTTGTCCCTG[C/G]TAATAGCTTTCGACAGAGTATCAAAAGGCCTCTATTTTACTTCAATTTCTGTTCAAATGGAAGGCTAGCAATTTTGTTTAAGCGTTGAATTGCATCATGA	B	A	H
47	sca00022_4789132	CM3.5.1_scaffold00022	637661	4255879	GAAGGTGACCAAGTTCATGCTAAGTTGAACAGCCTATTGTTGAACATC	GAAGGTCGGAGTCAACGGATTGAAGTTGAACAGCCTATTGTTGAACATT	AGGAGCTCATACAATTGGATTTGCAAGAT	GTCATTAGTTGAATGTTAAAGACATAGCTAAAGTCATTAGTGAAATAACAAAGAATGAATCATGGCAGGAGCTCATACAATTGGATTTGCAAGATGTGC[G/A]ATGTTCAACAATAGGCTGTTCAACTTCTCAGGAAGTGATTCTCCAGACCCAACCATGGAGTCCACAATGGTATCAGATCTTCAAGCTCTCTGCCCTCTCA	.	.	.
41	sca00022_4732796	CM3.5.1_scaffold00022	693997	4199543	GAAGGTGACCAAGTTCATGCTCCCTTGCCAGTCTACGAAGAT	GAAGGTCGGAGTCAACGGATTCCCTTGCCAGTCTACGAAGAC	TTGTGAGTTGTGCTTTTGGAGAAGGAATT	ACTGTCCCTTTTGGCCTAACTGAAGAGAAGATGGCCCCTGGTTATGGATTAGCAGAAAACTGTGTATTTGTGAGTTGTGCTTTTGGAGAAGGAATTCCC[A/G]TCTTCGTAGACTGGCAAGGGAGAGTTTGCTGTGGATATGTGGATCAAGATAATACAGATATTGACATACGAATAGTCAATCCGGGGACTGGCAAGGAGCT	B	A	H
35	sca00022_4687671	CM3.5.1_scaffold00022	739122	4154418	GAAGGTGACCAAGTTCATGCTTGAGATCGGGTTATTAATCATAGTTTA	GAAGGTCGGAGTCAACGGATTCTTGAGATCGGGTTATTAATCATAGTTTG	GCCGTAAAATACTGTAAATTATAGTTTGTA	CTTTAGTGGTTTTTTTGCCGTAAAATACTGTAAATTATAGTTTGTATCTTTATTGTTTTTGAAAAAACCCTAAAACTTTATTTAATTATTTTAATATAT[T/C]AAACTATGATTAATAACCCGATCTCAAGCTATATAAAGAAAATTTTCTTTCTTGATGTATTAAAAAATATATATTTTTAAGAATTGACGGAGAATAAATA	B	A	H
29	sca00022_4585616	CM3.5.1_scaffold00022	841177	4052363	GAAGGTGACCAAGTTCATGCTTGAGATTTAACGCTATAGTAGTGGCT	GAAGGTCGGAGTCAACGGATTGAGATTTAACGCTATAGTAGTGGCC	CATTAGTTCCCCTCCGTAATTAGCAAATT	ACAAGAGAGAACAACAAAAACGGCTATAGATAATCTTTAGACAAGTCAATAGAGTACAAATAACACAAAAGCATTGAGATTTAACGCTATAGTAGTGGC[T/C]GAATAATTTGCTAATTACGGAGGGGAACTAATGGCTTATTGGGAATGATGGAGAATAATTTCAAGTTAATTAGTGATAGAAGTTAATTAAGTGCAATATT	B	A	H
23	sca00022_4534225	CM3.5.1_scaffold00022	892568	4000972	GAAGGTGACCAAGTTCATGCTAATTCATCTCTTAATAGTATACTATTTATGACT	GAAGGTCGGAGTCAACGGATTAATTCATCTCTTAATAGTATACTATTTATGACC	AAGTCGGAAGTTTAAGTTACATGATATGAA	TTTTCATTTCGAGAAAAATAGAAACCTAAAAAATAATTAAAAAATGATTATTAGAATAAAAAAGAAGTCGGAAGTTTAAGTTACATGATATGAAGTCTC[A/G]GTCATAAATAGTATACTATTAAGAGATGAATTTCCTAATCCAAACTAAGATCAAATCTCATTCTATCATGTTGACTTAGCGAGTCTCTGAGGCTATTGTT	B	A	H
-	SNP_4484619	CM3.5.1_scaffold00022	942174	3951366	-	-	-	-	B	A	H	CCAGCTGTTCCGTCTCTTACG	GAAACTCTATGAAGTCCTGCTGAATATCA	CCATAATATCGTTGATTTAGA	CCATAATATCGTTGGTTTAGA
17	sca00022_4484619	CM3.5.1_scaffold00022	942174	3951366	GAAGGTGACCAAGTTCATGCTCCTGCTGAATATCATTCAATCAAATTCTAAAT	GAAGGTCGGAGTCAACGGATTCTGCTGAATATCATTCAATCAAATTCTAAAC	GTCTCTTACGGTTTTGCCATAATATCGTT	ATGCCAGTGTGTTATTTTGAACTTCAATAACCAAATTTTGCTAGATTTTAGTTGCATGCCAGCTGTTCCGTCTCTTACGGTTTTGCCATAATATCGTTG[A/G]TTTAGAATTTGATTGAATGATATTCAGCAGGACTTCATAGAGTTTCTTTTGCTTGAAAAAAGTAGATGGAAGATGCTGAGTTATGAGACTTCATGTTTGT	B	A	H
11	sca00022_4434709	CM3.5.1_scaffold00022	992084	3901456	GAAGGTGACCAAGTTCATGCTTGCAGATGTGTCAACTAAAGGTCC	GAAGGTCGGAGTCAACGGATTAATTGCAGATGTGTCAACTAAAGGTCT	AATGAAATAATCAACACTCCCTCTCAAGTT	ttgataaacactttgtaaaggaaaagatcaaagcgggagtaatgttcatatcctaccttccaacaacagaacaaattgcagatgtgtcaactaaaggtc[C/T]tccaaaggggcaattcaacaaaCCAACTTGAGAGGGAGTGTTGATTATTTCATTTTTGTATTATATTTTATTGTATTGGTTGTATTATATTATATTTACC	.	.	.
5	sca00022_4384801	CM3.5.1_scaffold00022	1041992	3851548	GAAGGTGACCAAGTTCATGCTGTTTTTAATCTAATTGATATATTTGCAACTCT	GAAGGTCGGAGTCAACGGATTGTTTTTAATCTAATTGATATATTTGCAACTCA	CAAGCACATTATTACCGAATAAAACTCAAA	AAATTAATTTCTATTGTCGATAACTTGTTATGGTCCATACTTTAACAAATTTTGCTATTTGGGATTTTGTTTTTAATCTAATTGATATATTTGCAACTC[T/A]ATTACTAAAAAACACTATTTGTTCTAAATTTTTAATGAAAATTGCAATTTAGTTTTTGAGTTTTATTCGGTAATAATGTGCTTGTTCATATATCTTTTTA	B	A	H
46	sca00022_4336495	CM3.5.1_scaffold00022	1090298	3803242	GAAGGTGACCAAGTTCATGCTAACATTTCACGAAATATTTACATTTAAAAATCA	GAAGGTCGGAGTCAACGGATTAACATTTCACGAAATATTTACATTTAAAAATCG	GTTTCATAGAACAAAACTACTAAAAGACAA	TCACCTTTTGTTTGAATTCTTTTTTTCAACATTAATTAAAAATATAGAAAATGAAAAAAAAAAATAGAACATTTCACGAAATATTTACATTTAAAAATC[A/G]ATCGTAATAAATTTTGTCTTTTAGTAGTTTTGTTCTATGAAACTAAATAGTTAGTCACTTCTTCTATTTTTTTTAAAAAACTCTTAAAAATATAGTTGAT	B	A	H
40	sca00022_4274685	CM3.5.1_scaffold00022	1152108	3741432	GAAGGTGACCAAGTTCATGCTCATAATTTCTTTGTATTAGAGAAATCTTCACT	GAAGGTCGGAGTCAACGGATTCATAATTTCTTTGTATTAGAGAAATCTTCACG	CTGATACAGGTCTAGGTTGATAAAAGTCTA	GTAAATTTATCTTGAGAACATTGTAGCTTGTTCTAAATATTTGACTTGTATTACAAAGGTTACTAGATCATAATTTCTTTGTATTAGAGAAATCTTCAC[T/G]AACAAAAAGAAAAGAAAAAGAAATGCTAATGTAATAATAGACTTTTATCAACCTAGACCTGTATCAGTTTTTATCATTGATTAATAGTATCAATGATAAA	B	A	H
34	sca00022_4225099	CM3.5.1_scaffold00022	1201694	3691846	GAAGGTGACCAAGTTCATGCTGCGAAAATCTTACAAGAGTGAGCCA	GAAGGTCGGAGTCAACGGATTCGAAAATCTTACAAGAGTGAGCCG	CTTTGCTGTTAGGACAGGCAACACAT	TGGTGTTATTGAACAACGTATTTTGGAACCCATGTTACACCAACACAAGCTCTTGCTGAGTGCAATCTGCTTTGCTGTTAGGACAGGCAACACATTCCT[T/C]GGCTCACTCTTGTAAGATTTTCGCCCCTTCTTACAAACCCTCATCTTTCGCTTTTCCCCTTTTCTACGCAAAGTTGGTTCCTTTATTTTTGTTTTGAAAA	B	A	H
28	CMPSNP387_4172936	CM3.5.1_scaffold00022	1253857	3639683	GAAGGTGACCAAGTTCATGCTCCCTTTCGGCATTAAAGAGCTCG	GAAGGTCGGAGTCAACGGATTCCCTTTCGGCATTAAAGAGCTCC	GAACAAGAAACCAACCAATGCAGTCATTT	GAAACCTGTTTTCGTGTCAACAAAATTAGTGAACAAGAAACCAACCAATGCAGTCATTTTA[C/G]GAGCTCTTTAATGCCGAAAGGGCGTCCTTTGTCGCAGCAGAGATGACAGCATCTGAGGC	B	A	H
22	CMPSNP371_4126249	CM3.5.1_scaffold00022	1300544	3592996	GAAGGTGACCAAGTTCATGCTCCAGGTCCATAAACATAGTCCATG	GAAGGTCGGAGTCAACGGATTCCAGGTCCATAAACATAGTCCATC	GACCAGTAAGTTCACGTTTGCAATTTGTT	GTTGAGACCAGTAAGTTCACGTTTGCAATTTGTTAACATTTAACAAGTTTGAGAAGGGAAA[C/G]ATGGACTATGTTTATGGACCTGGAAGGAACCATCTTTTTGTGCCGGGGCCGGTTAATAT	B	A	H
16	sca00022_4089309	CM3.5.1_scaffold00022	1337484	3556056	GAAGGTGACCAAGTTCATGCTGTCTATGACTGATAAACCATAAGAGTCT	GAAGGTCGGAGTCAACGGATTCTATGACTGATAAACCATAAGAGTCC	GCAAAGTCTATTCGACTTCTATCGTTGAT	AAATATAACAAAATCTGTCAAAATCTATCAATGATAGAAGTCTTTCACTGATAGATCATGTAGTAAATGTTGGTCTATGACTGATAAACCATAAGAGTC[T/C]ATCAACGATAGAAGTCGAATAGACTTTGCTATATTTGCAATTTTTTAAAAATATTACTACATACTTAATAATTATTCTAAAAATTGCTACCTATTATAAT	B	A	H
10	sca00022_4032462	CM3.5.1_scaffold00022	1394331	3499209	GAAGGTGACCAAGTTCATGCTTTAAAACTTTTGGAAAATGCATAATCGAACAA	GAAGGTCGGAGTCAACGGATTAAAACTTTTGGAAAATGCATAATCGAACAC	AAGTCATCGATCTAAGAGTTTGTTTGATTT	GTTTTTCTATAGGTTTAAATATTCTTTTCTATTTTTGAAAAAGCCGAAAAATCAACTAAATTTAAGATTTAAAACTTTTGGAAAATGCATAATCGAACA[A/C]TTAATTAAAAATAACTAAAATCAAACAAACTCTTAGATCGATGACTTTAACAAATTATTACTATTTTATTTTCAAAAATTCAAGGACCAACGTGAATGGA	B	A	H
4	sca00022_3983505	CM3.5.1_scaffold00022	1443288	3450252	GAAGGTGACCAAGTTCATGCTTCCTCACTGTCGATTCTAACCAA	GAAGGTCGGAGTCAACGGATTCCTCACTGTCGATTCTAACCAG	GTACCAGGAAGGTATCTATTAGTATTACAT	GAACCTTCATTGTCTTGCCAGTCTTTGTCTTCAAACCTGAAAAGGTACCAGGAAGGTATCTATTAGTATTACATTTTATCAGCTAAATCTAAAGATCTA[T/C]TGGTTAGAATCGACAGTGAGGAAGAATAGTAAAACAGCTTTAAATTATTTGTACAGAGACATTGAGATTAAGAGAAAAACTCGAATGACAAACTATAGAT	B	A	H
45	sca00022_3932387	CM3.5.1_scaffold00022	1494406	3399134	GAAGGTGACCAAGTTCATGCTGTTTATGTGAATATGTTAGAAAGAGGAAAAGA	GAAGGTCGGAGTCAACGGATTGTTTATGTGAATATGTTAGAAAGAGGAAAAGT	CCTCCTCTTGGAGCTCACATATCAT	CCTCTGTCTATGTACATCATTATTCTGTATATGATAGAAAAACATTCTAAGTTCTTGTGATGAGACAAGTTTATGTGAATATGTTAGAAAGAGGAAAAG[A/T]TATGATATGTGAGCTCCAAGAGGAGGCTAGACTACAATAACTGTAGCATCATTTAATACTCCTACATTTTTTAGTTCAACTACATACAGGGATAGAGATT	.	A	H
39	sca00022_3883604	CM3.5.1_scaffold00022	1543189	3350351	GAAGGTGACCAAGTTCATGCTTCGTCTTTATGAGATGTGTTAAAGAC	GAAGGTCGGAGTCAACGGATTCTTCGTCTTTATGAGATGTGTTAAAGAG	GTGGTTCTCTTTGTTCTGCTCGGAA	ctgagaacaaatttagagactgaaagcaatcgttagtttcagaatatcctatgattaatatgttataagaaacttcgtctttatgagatgtgttaaaga[C/G]attccgagcagaacaaagagaaccacatttcgcatacatgtctatcagagaattggaaacaaacaaatcggatgttagtcctatacgaactaccatcgca	.	A	H
33	sca00022_3832703	CM3.5.1_scaffold00022	1594090	3299450	GAAGGTGACCAAGTTCATGCTGGCAATCAGTAATTTAAGATAGTATCAAAG	GAAGGTCGGAGTCAACGGATTGGCAATCAGTAATTTAAGATAGTATCAAAC	GAACACATGACATCCTGACCACTCAT	TCTTCCAAGAAGTGAACTGTTGAGTGTTATAAGATTAAATTTATCTTCACCCATTAACTTAAGCTTTTGGGGCAATCAGTAATTTAAGATAGTATCAAA[G/C]CGATGAGTGGTCAGGATGTCATGTGTTCGAGTCCAAACGTTGTTTCCTTCCCAATTAAAATTGATTTCCATTGTTGGGCCTTTCACATATTTGAATCCCA	.	A	H
21	CMPSNP437_3732580	CM3.5.1_scaffold00022	1694213	3199327	GAAGGTGACCAAGTTCATGCTCGGTTTCTACAACTCGATGTC	GAAGGTCGGAGTCAACGGATTCCTCGGTTTCTACAACTCGATGTT	CTGCCTTAATAATCAGGATTGTGCCATTA	CATGCTCAGGTAAGTCGAGATCTAGTTATGTCTGCCTTAATAATCAGGATTGTGCCATTAG[G/A]ACATCGAGTTGTAGAAACCGAGGGGGCAATGTGGATTGTAGTCTGGGAATACAGCTTAC	B	A	H
15	sca00022_3693020	CM3.5.1_scaffold00022	1733773	3159767	GAAGGTGACCAAGTTCATGCTACTCTCGATTATTTGATTAGCCTTTAAC	GAAGGTCGGAGTCAACGGATTCTACTCTCGATTATTTGATTAGCCTTTAAT	CACACGTCTTAAAAAGAAAAAGTAGAGCTT	TAGATTGTAGGCTCGAAGTTGTGGTCGTTGCCAACATTAAGATTTTCTAGCCGGTTCGAATAGTTGGGATCTACTCTCGATTATTTGATTAGCCTTTAA[C/T]TAAAGCTCTACTTTTTCTTTTTAAGACGTGTGTTTCTCTATGTCGCTTCTTAGTTTTCTTGAACTCTAGGTTTTACTAAAACAACCCTCGAATGTATATT	B	A	H
9	sca00022_3650228	CM3.5.1_scaffold00022	1776565	3116975	GAAGGTGACCAAGTTCATGCTAAGGATCAACTTTGGCAATCGATAAAC	GAAGGTCGGAGTCAACGGATTAAGGATCAACTTTGGCAATCGATAAAG	AGTGCACTCTACGTATAGTAGGATACATT	TGTTGGACCGTAATGGAATATAAATGTAATGTAGCATAATCCAAAACCTATGCCCCAAAATCTAGAAGTGCACTCTACGTATAGTAGGATACATTGTGT[G/C]TTTATCGATTGCCAAAGTTGATCCTTGATAATTATTATTGATTACAATTAGGACAACAAAAATTTGTTTTATCTTTGTAATTACATATTATACCTCTTAA	B	A	H						533253
3	sca00022_3600090	CM3.5.1_scaffold00022	1826703	3066837	GAAGGTGACCAAGTTCATGCTGATTTACGCAATTAGTTGGGTGAGC	GAAGGTCGGAGTCAACGGATTAAGATTTACGCAATTAGTTGGGTGAGT	GATTGCAACTATGACGCGCTTCGTT	CAAAATACAAAGTTATGGAATTGATGAATTGAAAGTAAAATGAGGAATTTATATATTCCTAAATTTAAAAACTAAGATTTACGCAATTAGTTGGGTGAG[C/T]GGTAGCGCGCGTGTTTAACGAAGCGCGTCATAGTTGCAATCAGCAATCAGCATCATCTTTGTAGTTTGTCGGCGAGAGGTTGTTCGCGATGGGTGCAAGT	.	A	H
44	sca00022_3549755	CM3.5.1_scaffold00022	1877038	3016502	GAAGGTGACCAAGTTCATGCTGCATTGTACAGATGTAGCAAGATCG	GAAGGTCGGAGTCAACGGATTAGCATTGTACAGATGTAGCAAGATCA	GGAACTTGTAAAGGTTAGCACGACATAAA	GCTGGGGTGAGGAAGATCTTAAGAAGGTTGTGACAGAAATTGGGCCTGGCGTTACTGCTGTGGAACTTGTAAAGGTTAGCACGACATAAATTTCATGTT[C/T]GATCTTGCTACATCTGTACAATGCTAAGTTCTTGCTCCATAATTGTACTACTCTTCCCTTTCCATAGACATAATAAAAGGTTTGTGCAACATAAACTGGT	B	A	H
-	SNP_3549755	CM3.5.1_scaffold00022	1877038	2923752	-	-	-	-	B	A	H	GCTGTGGAACTTGTAAAGGTTAGC	GGAGCAAGAACTTAGCATTGTACAGA	TGTAGCAAGATCGAACATG	TAGCAAGATCAAACATG
32	sca00022_3457005	CM3.5.1_scaffold00022	1969788	2923752	GAAGGTGACCAAGTTCATGCTCGGCTTCACCAGACCACACTT	GAAGGTCGGAGTCAACGGATTCGGCTTCACCAGACCACACTA	GAAGGGGAAGTAGAGGGAGATTAATAAAA	GCCCTAGGTGTCCATGTGCTGTTTTGCTTTCATATCATAGAACTCCAACTCTCTTTTAACCTACACACCTTGCTTGTTTCGGCTTCACCAGACCACACT[T/A]GCTTTTTTATTAATCTCCCTCTACTTCCCCTTCAAACATCTACTTTTTATTTTCCCCTCAAAACATCTATATAAATCCCACATTTCCAAACTCAAGCTCA	B	B	B
20	sca00022_3303897	CM3.5.1_scaffold00022	2122896	2770644	GAAGGTGACCAAGTTCATGCTTCTACTTTTCATGGAGACCTAACATATAT	GAAGGTCGGAGTCAACGGATTCTACTTTTCATGGAGACCTAACATATAC	GTGTGTGGTAGAAAATATGATTGCATACAT	TATATCTGTCAATTAATTTTCACTGCTAATAGATCAAAGGATATATATGTTGTGTGTGTGTGTGTGGTAGAAAATATGATTGCATACATATATAATTTG[A/G]TATATGTTAGGTCTCCATGAAAAGTAGAACTAACAAAAAGTTATATAACTTTTTTCTTTTTTCAATTTTTTTCTTATGAATAGGAATCGCTAGAAATGAA	B	B	B
14	sca00022_3267708	CM3.5.1_scaffold00022	2159085	2734455	GAAGGTGACCAAGTTCATGCTACTTTATATTTTAGTCGTTGCATTCTAAAAATG	GAAGGTCGGAGTCAACGGATTACTTTATATTTTAGTCGTTGCATTCTAAAAATA	GATTCTTCAACCGTTCCAAATGTATCCAT	TTGATTCTTCAACCGTTCCAAATGTATCCATTTTAGTTAGTACATTTCAAGATAATAAAAATAATCATTTTAAAAAAAAAATTTAAGAACCAAAACAAA[C/T]ATTTTTAGAATGCAACGACTAAAATATAAAGTTAAAAATAAGGAAATTCATTCTAAATATAATGCTAGAACTATCATAACAAAATATCACAATTTAGCTA	B	B	B
8	sca00022_3208254	CM3.5.1_scaffold00022	2218539	2675001	GAAGGTGACCAAGTTCATGCTGTAATTCTTAACTAAGAAATCATTCCCACA	GAAGGTCGGAGTCAACGGATTAATTCTTAACTAAGAAATCATTCCCACG	GGAAGTTATGCTTATGCGTTATGTGTCTA	TCCTAATCAGCCCTTAATTTCTAAAAGACCAAACTATAGCCTAGAACCAATTAAATAGATCGAGACTGGGAAGTTATGCTTATGCGTTATGTGTCTACA[T/C]GTGGGAATGATTTCTTAGTTAAGAATTACTGTAGAACTTAACCTTGACACCAGGGATCTATTGTGGCGAGTAGAAGTGGACGTGTCCACTAAAATTTATT	B	B	B
2	sca00022_3159307	CM3.5.1_scaffold00022	2267486	2626054	GAAGGTGACCAAGTTCATGCTATTTGGATAAGTTATTTGTTGATTTCTCTTTCT	GAAGGTCGGAGTCAACGGATTTGGATAAGTTATTTGTTGATTTCTCTTTCA	CTTGATATCCAAACTGCCATTAGTACCAT	ATATAAATTGAGATCACCTTAGGGATGCCAAAGTAAAAGCAACAAAAACAGTTTAACACTCCCTTCCTTGATATCCAAACTGCCATTAGTACCATATTG[A/T]GAAAGAGAAATCAACAAATAACTTATCCAAATAATGACTTAAAAGTCAGACAACAGTAAAACTCTCAACTGAAATTTCTTCTGATAAAAGGTAAAACATA	B	B	B
37	CMPSNP726_3054514	CM3.5.1_scaffold00022	2372279	2521261	GAAGGTGACCAAGTTCATGCTCAAGAAGCAACTTCTTTCCATATGGTA	GAAGGTCGGAGTCAACGGATTAAGAAGCAACTTCTTTCCATATGGTC	GTCGCCTTTCCGCCAGCGAAAT	ATGCTGGAAATAACAACTTCATTCCCACCATTGCAAGAAGCAACTTCTTTCCATATGGT[A/C]GGGATTTCGCTGGCGGAAAGGCGACTGGGAGATTTTCTAATGGAAGAATTCCGACAGATTT	B	B	B
31	sca00022_3009636	CM3.5.1_scaffold00022	2417157	2476383	GAAGGTGACCAAGTTCATGCTAACTTATTTAGTGAACTGCATATACTGAAATT	GAAGGTCGGAGTCAACGGATTCTTATTTAGTGAACTGCATATACTGAAATC	GCCAACTTCGATTGCTTAAAAATCTTTTAA	TAAATCTAATGGCTATATTTACAATTATTTTCTAAAATATTTTAAGAAACAAATACTAAATAAGCCAACTTCGATTGCTTAAAAATCTTTTAACAAGTC[A/G]ATTTCAGTATATGCAGTTCACTAAATAAGTTCCCTAATAATTGTATAGAGAGAATTATAATCGAAAATTAGAGAACGAAATTTGTGACTTAATTCTTAAT	B	B	B
13	sca00022_2738538	CM3.5.1_scaffold00022	2688255	2205285	GAAGGTGACCAAGTTCATGCTGTTGAGTAAACTAAAGTAATGACAAAAAGTTAT	GAAGGTCGGAGTCAACGGATTGAGTAAACTAAAGTAATGACAAAAAGTTAG	GGCAAAGACATGCTTATTAAAATATGCATT	TACGGAACAGAACACTCGTTGAGTAAACTAAAGTAATGACAAAAAGTTA[T/G]ATATATTTTAGGAAAATGCATATTTTAATAAGCATGTCTTTGCCATGTTG	B	B	B
1	sca00022_2506706	CM3.5.1_scaffold00022	2920087	1973453	GAAGGTGACCAAGTTCATGCTCAAACGGTAGGAATTCAAACCTACAA	GAAGGTCGGAGTCAACGGATTCAAACGGTAGGAATTCAAACCTACAG	GCATAGTTCAATTGGTCAAGTAACCGTTT	ATTGCTGGCTTGAGCATAGTTCAATTGGTCAAGTAACCGTTTTTATAGG[T/C]TGTAGGTTTGAATTCCTACCGTTTGAATTGTAATAACCTAAAAAGAAGAC	B	B	B
		SCAFFOLD SIZE=4893540
Genotyping of recombininat F4 subNILs
	sca00022__3668646	CM3.5.1_scaffold000022	1758147	3135393	GAAGGTGACCAAGTTCATGCTGGATGTCGTCACAAGAGCAACC	GAAGGTCGGAGTCAACGGATTAGGATGTCGTCACAAGAGCAACT	CAGAGACGTAGGTGATCTTACACCAA	ATGTATTTAGTATACAAGTGGATCTAATAGAGAACATAATGTCAAGCTCGATGTTACAGACAATATGTACGATAAGTAGGATGTCGTCACAAGAGCAAC[C/T]AGAAAAATAATGACATAAAGATTGATAATAACCCAGTTTGGTGTAAGATCACCTACGTCTCTGGAGGTAGGGTGCATGGTGGAATGAAACTTCACTATAT
	sca00022__3672395	CM3.5.1_scaffold000022	1754398	3139142	GAAGGTGACCAAGTTCATGCTCTCATCTCGTTAAATTAATAAATGTATG	GAAGGTCGGAGTCAACGGATTAAGCTCTCATCTCGTTAAATTAATAAATGTATA	CTAGGATCACCTAAAGAATGGGCACTA	CTTTTACAAAATGAAAAGAAACTTTCTTATTTAGTACTAATTTTAAACAAGACAACTAGGATCACCTAAAGAATGGGCACTATCCTAAATGCAATGACA[C/T]ATACATTTATTAATTTAACGAGATGAGAGCTTACCTTAATTAATATGAAGTTTATAACATCGACTTTGAAGTTAGAAATTCGATTTCTCTTAAGCATATA
	sca00022__3685551	CM3.5.1_scaffold000022	1741242	3152298	GAAGGTGACCAAGTTCATGCTGAACATTATTTCAAAAACTACGAATTTGTTAGT	GAAGGTCGGAGTCAACGGATTAACATTATTTCAAAAACTACGAATTTGTTAGC	GTGTAAACTATTTTAGTTTGAGAAGGAAAT	TCAGTATATTTTGAAGTGTAAACTATTTTAGTTTGAGAAGGAAATAATAAACACTATAATAAATAATAAAAAAAATTATGAATGTCAAACAATAAAAAC[A/G]CTAACAAATTCGTAGTTTTTGAAATAATGTTCACGGTAAGTAATTGAGAATTTTTAACTAGTATTCATTATAGAAAGTTGTGGTTTTTATAGTCTTTCTT
	sca00022__3707742	CM3.5.1_scaffold000022	1719051	3174489	GAAGGTGACCAAGTTCATGCTATGTAGTATATACAAAATAATTAGATATATAGT	GAAGGTCGGAGTCAACGGATTATGTAGTATATACAAAATAATTAGATATATAGC	CTACACCGTTTCGAATATTATAAATCTCAT	ATCCATTACATGTTAATACGTCATTAATTTAAATTAATGTATCTACACTACACCGTTTCGAATATTATAAATCTCATACAATTTATAAAATTGACTTAT[A/G]CTATATATCTAATTATTTTGTATATACTACATAACAAAACTCGTTTCATATAATCCTCTCAAAATCTATCAAATCATATACCCCTAAAAGTTGAATTATG
	sca00022__3708561	CM3.5.1_scaffold000022	1718232	3175308	GAAGGTGACCAAGTTCATGCTTATTCAGAAAGCTAAACCTGAGAAGC	GAAGGTCGGAGTCAACGGATTCTTATTCAGAAAGCTAAACCTGAGAAGA	CACATCGTTTCCTTTTGGTTTCGTTTCTA	TAATATATCGATCGTACTATACATTATGCATCACACATCGTTTCCTTTTGGTTTCGTTTCTAAACACCATATTCATATTTGATCTTTTTACTGAAAAAT[G/T]CTTCTCAGGTTTAGCTTTCTGAATAAGGAAGATGTTGTGTATACATTAATATGTATAAGAATATTAGAACATATAAATCACAAACAAAGTAGTCGGAAGG
	sca00022__3728529	CM3.5.1_scaffold000022	1698264	3195276	GAAGGTGACCAAGTTCATGCTACATTCCATTCGTTGATCTTGGACG	GAAGGTCGGAGTCAACGGATTGACATTCCATTCGTTGATCTTGGACA	ACTAATTAAATTATTACCCACGTAGTGTTT	TTCGAAGTAAAATACGACATATTCAAAACATCTACAACAATGATTCAAGAACACAACTAATTAAATTATTACCCACGTAGTGTTTTTTGCTTGATGTGT[C/T]GTCCAAGATCAACGAATGGAATGTCACAGTGTCAGCTCGTGCAGCAGTGACTTTTAGTAATTTTGAAGGTAGTTTTGTTAACATACCCTCTTTCCTCTCT

## Sheet: Table S3
Table S3. Primer sequences used for qPCR
Gene	Forward primer	Reverse primer
MELO3C014519	GACTCTTCCCGTCCTTCCTT	TGTTGCTGTTGCTGTTGTTG
MELO3C014521	CAGCCATTTCTTTACTATTCACTCA	TTCTTTTCCCACTTTGATTTCTC
MELO3C014522	GTTGCTGCTGAGACTGGTG	TTACCCTCCGACCTTCATTT
CYP7	GCTGAGGGAAGGCAGAAC	AAGATGACCTGTTGGCGATT

## Sheet: Table S4
Table S4. TYPE III SS FROM GLM in SAS. LOC and NIL*LOC interaction are random effects in the model
SSC					GLC				FRC			SUC			CIT				MAL
	df	SS	P		df	SS	P		SS	P		SS	P		df	SS	P		SS	SS	P
NIL	48	558	<0.0001		48	2789	<0.0001		917	<0.0001		32934	<0.0001		47	70	<0.0001		46	32	<0.0001
LOC	2	54	<0.0001		2	5111	<0.0001		5181	<0.0001		4456	<0.0001		2	11	<0.0001		1	27	<0.0001
NIL*LOC	80	438	<0.0001		82	2293	<0.0001		1210	<0.0001		36302	<0.0001		82	198	<0.0001		36	18	<0.0001
Error	578	654			578	7848			4346			92066			572	354			377	38

## Sheet: Table S5
Table S5. Variance components and heritabilities for SSC, sucrose (SUC), glucose (GLU), and fructose (FRU) contents) studied in the NIL and F4 SC subNIL populations. Genotype (G) component = NIL, Environment ( E ) component = Location (LOC)
NILs variance components				NILs heritability									subNILs variance components				subNILs heritability
SUC		% of total		CDM- SUC			CAM - SUC			VAL11 - SUC			SUC		% of total		CDM- SUC		VAL14 - SUC
Var(NIL)	15.2	0.063228		MS	636		MS	408		MS	532		Var(NIL)	46.4	0.133872		MS	212		MS	1974
Var(LOC)	10	0.0415973		MS error	282		MS error	108		MS error	84		Var(LOC)	85.8	0.247548		MS error	115		MS error	257
Var(NIL*LOC)	54.6	0.227121		Varb	70.5062		Varb	46.5306		Varb	88.189		Var(NIL*LOC)	11.1	0.0320254		Varb	11.3511		Varb	101.664
Var(Error)	160.6	0.668053		Vart	352.506		Vart	154.531		Vart	172.189		Var(Error)	203.3	0.586555		Vart	126.351		Vart	358.664
Total	240.4			Observations	241		Observations	245		Observations	254		Total	346.6			Observations	94		Observations	152
				lines	48		lines	38		lines	50						lines	11		lines	9
				n	5.02083		n	6.44737		n	5.08						n	8.54545		n	16.8889
				H2	0.200014		H2	0.301109		H2	0.512164						H2	0.0898375		H2	0.283453
GLU				CDM- GLU			CAM - GLU			VAL14 - GLU							CDM- GLU		VAL14 - GLU
Var(NIL)	2.4	0.0803751		MS	46.5		MS	64.8		MS	19.4						MS	27.8		MS	39
Var(LOC)	11.1	0.371735		MS error	26.5		MS error	11.5		MS error	3.5						MS error	17.5		MS error	20
Var(NIL*LOC)	2.8	0.0937709		Varb	4.04959		Varb	8.45		Varb	3.12992						Varb	1.20532		Varb	1.125
Var(Error)	13.56	0.454119		Vart	30.5496		Vart	19.95		Vart	6.62992						Vart	18.7053		Vart	21.125
Total	29.86			Observations	242		Observations	246		Observations	254						Observations	94		Observations	152
				lines	49		lines	39		lines	50						lines	11		lines	9
				n	4.93878		n	6.30769		n	5.08						n	8.54545		n	16.8889
				H2	0.132558		H2	0.423559		H2	0.47209						H2	0.0644372		H2	0.0532544
FRU				CDM- FRU			CAM - FRU			VAL14 - FRU							CDM- FRU			VAL14 - FRU
Var(NIL)	0.37	0.0184355		MS	26.2		MS	15.7		MS	8.3						MS	10.3		MS	25.1
Var(LOC)	10.8	0.538117		MS error	14.9		MS error	5.6		MS error	2.4						MS error	7.5		MS error	15.8
Var(NIL*LOC)	1.4	0.0697559		Varb	2.28802		Varb	1.60122		Varb	1.16142						Varb	0.32766		Varb	0.550658
Var(Error)	7.5	0.373692		Vart	17.188		Vart	7.20122		Vart	3.56142						Vart	7.82766		Vart	16.3507
Total	20.07			Observations	242		Observations	246		Observations	254						Observations	94		Observations	152
				lines	49		lines	39		lines	50						lines	11		lines	9
				n	4.93878		n	6.30769		n	5.08						n	8.54545		n	16.8889
				H2	0.133117		H2	0.222354		H2	0.326111						H2	0.0418592		H2	0.033678
MAL
Var(NIL)	0.001	0.002849		MS	0.93
Var(LOC)	0.16	0.45584		MS error	0.21
Var(NIL*LOC)	0.09	0.25641		Varb	0.145785
Var(Error)	0.1	0.2849		Vart	0.355785
Total	0.351			Observations	242
				lines	49
				n	4.93878
				H2	0.409756
CIT				CDM- CIT			CAM - CIT			VAL14 - CIT
Var(NIL)	0.001	0.000853971		MS	3.3		MS	3.3		MS	0.518
Var(LOC)	0.26	0.222032		MS error	0.85		MS error	0.8		MS error	0.27
Var(NIL*LOC)	0.29	0.247652		Varb	0.510851		Varb	0.396341		Varb	0.0488189
Var(Error)	0.62	0.529462		Vart	1.36085		Vart	1.19634		Vart	0.318819
Total	1.171			Observations	235		Observations	246		Observations	254
				lines	49		lines	39		lines	50
				n	4.79592		n	6.30769		n	5.08
				H2	0.375391		H2	0.331295		H2	0.153124
														Estimate			CDM- SSC			VAL14 - SSC
SSC				CDM- SSC			CAM - SSC			VAL14 - SSC			SSC				MS	9.1		MS	15.5
Var(NIL)	0.46	0.181102		MS	6.3		MS	3.6		MS	10		Var(NIL)	0.94	0.131653		MS error	1.4		MS error	0.6
Var(LOC)	0.09	0.0354331		MS error	1.3		MS error	1.4		MS error	1.1		Var(LOC)	4.94	0.691877		Varb	0.901064		Varb	1.76447
Var(NIL*LOC)	0.85	0.334646		Varb	1.0124		Varb	0.667213		Varb	1.73244		Var(NIL*LOC)	0.47	0.0658263		Vart	2.30106		Vart	2.36447
Var(Error)	1.14	0.448819		Vart	2.3124		Vart	2.06721		Vart	2.83244		Var(Error)	0.79	0.110644		Observations	94		Observations	76
Total	2.54			Observations	242		Observations	122		Observations	262			7.14			lines	11		lines	9
				lines	49		lines	37		lines	51						n	8.54545		n	8.44444
				n	4.93878		n	3.2973		n	5.13725						H2	0.391586		H2	0.746244
				H2	0.437813		H2	0.32276		H2	0.611643

## Sheet: Table S6
Table S6. Pearson and Spearman Rho correlation coefficients for phenotypic data from 3 locations
Spearman Rho
	CDM/CAM	CDM/VAL11	CAM/VAL11
SSC	0.29	0.03	0.49
GLU	0.12	0.35	0.22
FRU	0.08	0.05	0.1
SUC	0.21	-0.27	0.5
CIT	-0.13	0.1	-0.19
MAL	-0.1	.	.
Pearson correlation coefficients for data from 3 locations
VAL11								CDM									CAM
	GLU	FRU	SUC	CIT	MAL	SSC			GLU	FRU	SUC	CIT	MAL	SSC			GLU	FRU	SUC	CIT	MAL	SSC
GLU		0.91564	-0.46771	-0.20021		-0.35109		GLU		0.47547	-0.22918	9e-05	0.12667	0.12598		GLU		0.83708	-0.31788	-0.26076	-0.10538	-0.11419
		<.0001	<.0001	0.0015		<.0001				<.0001	0.0004	0.9989	0.0535	0.0548				<.0001	<.0001	<.0001	0.1125	0.0868
		250	250	249		249				233	233	227	233	233				228	228	228	228	226
FRU			-0.39584	-0.2325		-0.28737		FRU			-0.26341	-0.05683	0.33672	0.16309		FRU			-0.19699	-0.04173	-0.08431	0.00848
			<.0001	0.0002		<.0001					<.0001	0.3941	<.0001	0.0127					0.0028	0.5307	0.2047	0.8991
			250	249		249					233	227	233	233					228	228	228	226
SUC				0.25535		0.55906		SUC				0.32239	-0.28546	0.17993		SUC				0.29077	0.16053	0.50184
				<.0001		<.0001						<.0001	<.0001	0.0059						<.0001	0.0153	<.0001
				249		249						227	233	233						228	228	226
CIT						0.23281		CIT					-0.62417	0.17789		CIT					0.18089	0.14526
						0.0002							<.0001	0.0072							0.0062	0.029
						249							227	227							228	226
MAL						.		MAL						0.04122		MAL						0.01196
						.								0.5313								0.858
						0								233								226
Pearson correlation coefficients for combined data from 3 locations
	GLU	FRU	SUC	CIT	MAL	SSC
GLU	.	0.70823	-0.24337	0.13106	0.04642	-0.12187
		<.0001	<.0001	0.0003	0.3046	0.0009
		749	749	742	491	745
FRU		.	-0.14281	0.17423	0.4248	-0.05214
			<.0001	<.0001	<.0001	0.1551
			749	742	491	745
SUC			.	0.25702	-0.07214	0.41243
				<.0001	0.1104	<.0001
				742	491	745
CIT				.	-0.43841	0.13344
					<.0001	0.0003
					485	739
MAL					.	0.07289
						0.1078
						488

## Sheet: Table S7
Table S7. Single marker analysis, likelihood ratio and significance performed in QTL cartographer for F2 SC subNILs
sort	Chrom.	Marker	b0	b1	-2ln(L0/L1)	F(1,n-2)	pr(F)	R2
27	1	sca00022_5424269	10.832	0.087	0.119	0.114	0.736827	0.0022
26	1	sca00022_5319951	10.83	0.136	0.304	0.294	0.590285	0.0057
25	1	sca00022_5281117	10.83	0.136	0.304	0.294	0.590285	0.0057
24	1	sca00022_5218991	10.83	0.136	0.304	0.294	0.590285	0.0057
23	1	CMPSNP898_5166929	10.83	0.136	0.304	0.294	0.590285	0.0057
22	1	sca00022_5116657	10.827	0.25	1.027	0.998	0.322627	0.0116
21	1	sca00022_5088763	10.827	0.316	1.62	1.583	0.214016	0.0175
20	1	sca00022_5036707	10.833	0.294	1.47	1.435	0.236555	0.0229
19	1	sca00022_4844349	10.83	0.321	2.19	2.151	0.148586	0.0405
18	1	sca00022_4789132	10.824	0.351	2.715	2.68	0.10775	0.0499
17	1	sca00022_4732796	10.812	0.33	2.379	2.341	0.132194	0.0439
16	1	sca00022_4585616	10.787	0.456	5.281	5.344	0.0248718	0.0948	*
15	1	sca00022_4534225	10.784	0.466	5.411	5.482	0.0231589	0.1008	*
14	1	sca00022_4484619	10.784	0.466	5.411	5.482	0.0231589	0.0879	*
13	1	sca00022_4225099	10.784	0.352	2.457	2.42	0.125967	0.0453
12	1	CMPSNP387_4172936	10.783	0.312	1.97	1.931	0.170667	0.0365
11	1	CMPSNP371_4126249	10.773	0.335	2.161	2.122	0.151297	0.0306
10	1	sca00022_4089309	10.773	0.335	2.161	2.122	0.151297	0.04
9	1	sca00022_3983505	10.776	0.466	3.975	3.972	0.0516367	0.0486
8	1	sca00022_3932387	10.778	0.52	4.822	4.858	0.0320601	0.0731	*
7	1	sca00022_3883604	10.766	0.549	5.926	6.033	0.0174844	0.0728	*
6	1	sca00022_3832703	10.766	0.549	5.926	6.033	0.0174844	0.0728	*
5	1	CMPSNP437_3732580	10.768	0.467	4.403	4.418	0.0405268	0.0797	*
4	1	sca00022_3693020	10.766	0.476	4.579	4.602	0.0367211	0.0671	*
3	1	sca00022_3650228	10.792	0.342	2.601	2.566	0.115377	0.0479
2	1	sca00022_3600090	10.797	0.305	2.073	2.034	0.159871	0.0302
1	1	sca00022_3549755	10.797	0.355	2.939	2.908	0.0942235	0.0539
	--------------------------------------------------------------------------------------------------
	Kruskal-wallace tests from MapQTL

## Sheet: Table S8
Table S8. SSC and soluble sugar data for F3 and F4 SC subNILs. Lines in bold are significantly different from the control with Dunnett´s test (p<0.05) for traits denoted by (*)
				Glucose					Fructose					Sucrose						SSC
Line	N	GEN	LOC	Mean	SD	Lower 95%	Upper 95%		Mean	SD	Lower 95%	Upper 95%		Mean	SD	Lower 95%	Upper 95%	% REDUCTION COMPARED TO PS		Mean	SD	Lower 95%	Upper 95%	% REDUCTION COMPARED TO PS
19-14	3	F3	CDM13	.	.	.	.		.	.	.	.		.	.	.	.			13.2333	1.00167	10.745	15.722
19-56	4	F3	CDM13	.	.	.	.		.	.	.	.		.	.	.	.			11.5	1.09659	9.78	13.27	16.6667	20.1449
15-8	3	F3	CDM13	.	.	.	.		.	.	.	.		.	.	.	.			12.2333	1.77858	7.815	16.652
19-1	3	F3	CDM13	N/A	N/A	N/A	N/A		N/A	N/A	N/A	N/A		N/A	N/A	N/A	N/A			10.6	1.15326	7.735	13.465	23.1884
19-70	4	F3	CDM13	.	.	.	.		.	.	.	.		.	.	.	.			10.8	0.51881	9.999	11.651	21.7391
19-32	3	F3	CDM13	.	.	.	.		.	.	.	.		.	.	.	.			11.1	1.71561	6.872	15.395	19.5652
19-25	4	F3	CDM13	.	.	.	.		.	.	.	.		.	.	.	.			11.1	0.3873	10.534	11.766	19.5652
15-32	4	F3	CDM13	.	.	.	.		.	.	.	.		.	.	.	.			12.9	0.6733	11.829	13.971
19-6	4	F3	CDM13	.	.	.	.		.	.	.	.		.	.	.	.			13.2	0.82865	11.881	14.519
19-71	4	F3	CDM13	.	.	.	.		.	.	.	.		.	.	.	.			13.225	0.84607	11.879	14.571
21-48	3	F3	CDM13	.	.	.	.		.	.	.	.		.	.	.	.			13.8667	0.50332	12.616	15.117
19-50	3	F3	CDM13	.	.	.	.		.	.	.	.		.	.	.	.			14.9	1.21655	11.878	17.922
21-86	3	F3	CDM13	.	.	.	.		.	.	.	.		.	.	.	.			13.2333	0.83267	11.165	15.302
15-35	4	F3	CDM13	.	.	.	.		.	.	.	.		.	.	.	.			14.2	1.21929	12.26	16.14
15-65	4	F3	CDM13	.	.	.	.		.	.	.	.		.	.	.	.			14.6	0.54772	13.728	15.472
21-68	4	F3	CDM13	.	.	.	.		.	.	.	.		.	.	.	.			13.225	0.80156	11.95	14.5
PS	5	F3	CDM13	.	.	.	.		.	.	.	.		.	.	.	.			13.8	1.18954	12.323	15.277
19-14-46	8	F4	CDM14	18.6191	7.22694	12.5772	24.661		12.8098	4.50794	9.04108	16.5785		55.5786	15.7968	42.3721	68.785			13.4444	1.3501	12.4067	14.4822
19-56-29	9	F4	CDM14	23.2404	2.66633	21.1908	25.2899		15.7844	1.36211	14.7374	16.8314		51.2017	13.1693	41.0789	61.3244	20.7405		11	1.29711	10.0363	12.0304	21.4286	21.4153
15-8-18	10	F4	CDM14	20.0035	3.22958	17.6932	22.3138		13.4727	1.97324	12.0612	14.8843		60.5499	5.35464	56.7194	64.3804			12.45	0.945457	11.7737	13.1263	11.0714
19-1-21	7	F4	CDM14	21.2471	2.62542	18.819	23.6752		14.1815	1.70507	12.6046	15.7585		50.3298	5.25268	45.4719	55.1877	22.0901		12.2	1.08422	11.2811	13.0939	12.8571
15-32-13	9	F4	CDM14	19.8058	5.14866	15.8481	23.7634		13.5212	3.04096	11.1837	15.8587		53.2783	7.57415	47.4563	59.1003			12.9375	0.966492	12.1295	13.7455
19-6-32	11	F4	CDM14	19.1511	2.79827	17.2712	21.031		14.0578	1.7682	12.8699	15.2457		63.3148	10.2112	56.4548	70.1748			14.09	0.570477	13.6819	14.4981
19-71-37	5	F4	CDM14	21.4952	1.64786	19.4491	23.5413		15.2632	1.44856	13.4646	17.0618		66.1293	11.5005	51.8495	80.409			13.6778	1.49981	12.5249	14.8306
19-50-3	7	F4	CDM14	16.9759	4.61802	12.705	21.2469		12.1758	3.21883	9.19886	15.1527		61.1159	6.54652	55.0614	67.1705			13.2625	1.00276	12.4242	14.1008
SC5-1	3*		CDM14	24	17.6				17.8	11.2				31.9	13.1					11.5	1.2	8.6	14.5	17.8571
PS	11		CDM14	18.113	3.38608	15.8382	20.3878		12.3117	1.76296	11.1274	13.4961		64.6	4.7	55.687	67.2289			14	1.16352	13.1077	14.7723
MEAN				20.0673					13.9083					57.6873						12.8828
19-14-46	9	F4	VAL14	18.6394	4.5011	16.4011	20.8777		15.474	4.22765	13.3716	17.5764		48.7994	11.7073	42.9775	54.6213			10.2889	1.09595	9.44647	11.1313
19-56-29	11	F4	VAL14	18.2242	3.49729	16.6736	19.7748		14.8248	2.16383	13.8654	15.7842		29.5	10.5737	24.7901	34.1663	47.4683		8.3	0.436931	7.99737	8.58444	22.5505
15-8-18	8	F4	VAL14	17.306	2.92448	15.7476	18.8643		13.5363	2.56292	12.1707	14.902		56.8527	12.2726	50.3131	63.3923			11.275	0.78513	10.6186	11.9314
19-1-21	9	F4	VAL14	18.1595	3.94293	16.1987	20.1203		15.2392	4.28124	13.1102	17.3682		31.5	13.447	24.8413	38.2153	43.9068		9	0.901542	8.26257	9.64854	16.0187
15-32-13	9	F4	VAL14	14.2241	5.6043	11.4371	17.0111		12.5821	5.27271	9.96004	15.2042		43.7723	20.3775	33.6388	53.9058			10.1333	0.6245	9.6533	10.6134		45.6875
19-6-32	8	F4	VAL14	17.0878	4.08676	14.9102	19.2655		14.9523	3.59221	13.0381	16.8664		47.0163	10.7874	41.2681	52.7646			10.125	1.03889	9.25647	10.9935
19-71-37	9	F4	VAL14	18.8511	7.09686	15.3219	22.3803		16.5814	5.83547	13.6795	19.4833		51.9674	13.2896	45.3586	58.5762			10.5	0.793725	9.88989	11.1101
SC5-1	3		VAL14	22.4	3.1	17.5	27.3		19.3	2.9	14.7	23.9		39.6	11	12.3	67			8.1	0.2	6.1	10	24.4168
PS	6		VAL14	16.8399	3.49649	14.6183	19.0615		14.6928	2.7497	12.9457	16.4399		56.1566	24.1346	40.8221	71.491			10.7167	0.652431	10.032	11.4014
MEAN				16.721					14.7053					47.5853						10.2528

## Sheet: Table S9
Supplementary table S9. Variants feature and their effect on three candidates genes according to the new melon genome assembly and annotation (Garcia Mas et al., unpublished). Genotyping of each variant for the sample SC,TRI and PS is reported in the "Genotyping" section, where the alternative variant, if present, is higlighted with the code of the corresponding genotype.
		Genomic feature								Variant effect prediction							Genotyping
Gene	Variant code	Feature	Chr	Pos	Ref	Alt	Variant_type	Indel_lenght		Variant_prediction	Impact_prediction	AA_change	Provean	Sift	SNAP2		SC	TRI	PS	CV	CAL	VED
MELO3C014519.2	1	EXON	chr05	1745621	G	T	SNP			missense_variant	MODERATE	N561K	-0.916	TOLERATED(prob)= 1	Neutral (score -47)				PS			VED
	2	EXON	chr05	1745637	G	A	SNP			missense_variant	MODERATE	T556M	0.204	TOLERATED(prob)= 0.11	Neutral (score -12)				PS			VED
	3	EXON	chr05	1745656	T	C	SNP			missense_variant	MODERATE	T550A	-0.383	TOLERATED(prob)= 0.77	Neutral (-28)				PS			VED
	4	EXON	chr05	1745734	T	C	SNP			missense_variant	MODERATE	S524G	-1.215	TOLERATED(prob)= 0.43	Neutral (score -17)			TRI	PS	CV	CAL	VED
	5	EXON	chr05	1745861	TTGATGATGATGATGAT	TTGATGATGATGATGATGAT	INDEL	3		inframe_insertion	MODERATE	D476_H477insH	-1.042						PS			VED
	6	SPLICE_REGION	chr05	1746014	A	G	SNP			splice_region_variant&intron_variant	LOW								PS			VED
	7	INTRON	chr05	1746036	C	T	SNP			intron_variant									PS			VED
	8	INTRON	chr05	1746038	C	T	SNP			intron_variant								TRI	PS	CV	CAL	VED
	9	INTRON	chr05	1746083	C	T	SNP			intron_variant									PS			VED
	10	INTRON	chr05	1746098	A	G	SNP			intron_variant									PS			VED
	11	INTRON	chr05	1746106	T	C	SNP			intron_variant									PS			VED
	12	EXON	chr05	1746632	T	C	SNP			synonymous_variant	LOW	K415K						TRI	PS	CV	CAL	VED
	13	INTRON	chr05	1746694	C	G	SNP			intron_variant								TRI	PS	CV	CAL	VED
	14	INTRON	chr05	1747155	A	T	SNP			intron_variant								TRI	PS	CV	CAL	VED
	15	INTRON	chr05	1747624	A	C	SNP			intron_variant									PS			VED
	16	EXON	chr05	1748241	A	G	SNP			synonymous_variant	LOW	S111S						TRI	PS	CV		VED
	17	5'-UTR	chr05	1748759	AGG	AGGG	INDEL	1		5_prime_UTR_variant	MODIFIER							TRI	PS	CV	CAL	VED
	18	5'-UTR	chr05	1749029	AAAAGAAAGAAAGAAAGAAAGAAAGAAAGAAAGAAAGAA	AAAAGAAAGAAAGAAAGAAAGAAAGAAAGAAAGAAAGAAAGAAAGAA	INDEL	8		5_prime_UTR_variant	MODIFIER								PS		CAL
		Provean: Deleterious if values < -2.5
		Sift: Deleterious if p <0.05
		SNAP2:Deleterious if score >0
		Genomic feature								Variant effect prediction							Genotyping
Gene	Variant code	Feature	Chr	Pos	Ref	Alt	Variant_type	Indel_lenght		Variant_prediction	Impact_prediction	AA_change	Provean	Sift	SNAP2		SC	TRI	PS	CV	CAL	VED
MELO3C014521.2	1	3'-UTR	chr05	1720222	CAAAAAAAA	CAAAAAAAAA	INDEL	1		3_prime_UTR_variant	MODIFIER								PS		CAL	VED
	2	3'-UTR	chr05	1720269	GGAAAAA	GA,GAA	INDEL	-1		3_prime_UTR_variant	MODIFIER								PS		CAL	VED
	3	3'-UTR	chr05	1720432	GT	G	INDEL	-1		3_prime_UTR_variant	MODIFIER								PS		CAL	VED
	4	EXON	chr05	1721446	C	T	SNP			synonymous_variant	LOW	P223P							PS		CAL	VED
	5	EXON	chr05	1721688	C	G	SNP			missense_variant	MODERATE	A143P	-0.356	TOLERATED (prob) =0.32	neutral (score -30)				PS		CAL	VED
	6	EXON	chr05	1721760	AATCATCATCATCATCATCATCATCATCATCA	AATCATCATCATCATCATCATCATCATCA	INDEL	-3		inframe_deletion	MODERATE	D109del	-1.085					TRI	PS	CV	CAL	VED
	7	EXON	chr05	1721836	A	G	SNP			synonymous_variant	LOW	F93F							PS	CV	CAL	VED
		Provean: Deleterious if values < -2.5
		Sift: Deleterious if p <0.05
		SNAP2:Deleterious if score >0
		Genomic feature								Variant effect prediction							Genotyping
Gene	Variant code	Feature	Chr	Pos	Ref	Alt	Variant_type	Indel_lenght		Variant_prediction	Impact_prediction	AA_change	Provean	Sift	SNAP2		SC	TRI	PS	CV	CAL	VED
MELO3C014522.2	1	INTRON	chr05	1701928	C	T	SNP			intron_variant									PS	N/A
	2	INTRON	chr05	1702188	T	C	SNP			intron_variant									PS	N/A
	3	INTRON	chr05	1702433	G	A	SNP			intron_variant									PS	N/A
	4	INTRON	chr05	1704088	T	C	SNP			intron_variant									PS	N/A
	5	INTRON	chr05	1704440	T	A	SNP			intron_variant								TRI		N/A
	6	INTRON	chr05	1704820	TTCTCTCTCTCTCTCTCTGTCTCTCTCTCTC	TTCTCTCTCTCTCTCTCTCTGTCTCTCTCTCTC	INDEL	2		intron_variant								TRI	PS	N/A
	7	INTRON	chr05	1705649	CTTTTTTTT	CTTTTTTTTT	INDEL	1		intron_variant									PS	N/A
	8	INTRON	chr05	1705996	A	T	SNP			intron_variant								TRI		N/A
	9	INTRON	chr05	1706170	A	C	SNP			intron_variant								TRI		N/A
	10	INTRON	chr05	1706443	A	G	SNP			intron_variant									PS	N/A
	11	INTRON	chr05	1706795	A	C	SNP			intron_variant								TRI		N/A
	12	INTRON	chr05	1707146	T	C	SNP			intron_variant								TRI		N/A
	13	INTRON	chr05	1707229	C	T	SNP			intron_variant								TRI		N/A
	14	INTRON	chr05	1707749	A	G	SNP			intron_variant								TRI		N/A
	15	INTRON	chr05	1707903	G	C	SNP			intron_variant								TRI	PS	N/A
	16	INTRON	chr05	1708045	CTTTTTTTTTTT	CTTTTTTTTTT	INDEL	-1		intron_variant								TRI	PS	N/A
	17	INTRON	chr05	1708698	A	G	SNP			intron_variant									PS	N/A
	18	INTRON	chr05	1709279	T	G	SNP			intron_variant								TRI	PS	N/A
	19	INTRON	chr05	1710132	G	A	SNP			intron_variant								TRI		N/A
	20	INTRON	chr05	1711784	ATGTGT	ATGT	INDEL	-2		intron_variant								TRI		N/A
	21	INTRON	chr05	1712203	G	C	SNP			intron_variant								TRI	PS	N/A
	22	INTRON	chr05	1712353	G	A	SNP			intron_variant								TRI	PS	N/A
	23	INTRON	chr05	1712439	A	G	SNP			intron_variant								TRI	PS	N/A
	24	EXON	chr05	1713956	T	C	SNP			synonymous_variant	LOW	S866S						TRI	PS	N/A
	25	INTRON	chr05	1714339	C	A	SNP			intron_variant								TRI	PS	N/A
	26	INTRON	chr05	1714694	AT	A	INDEL	-1		intron_variant									PS	N/A
	27	EXON	chr05	1714990	T	C	SNP			synonymous_variant	LOW	L940L						TRI	PS	N/A
	28	SPLICE_REGION	chr05	1715096	GTGCTGCTG	GTGCTG	INDEL	-3		splice_region_variant&intron_variant	LOW							TRI		N/A
	29	3'-UTR	chr05	1715281	G	A	SNP			3_prime_UTR_variant	MODIFIER							TRI	PS	N/A
	30	3'-UTR	chr05	1715506	AT	ATGTT	INDEL	3		3_prime_UTR_variant	MODIFIER								PS	N/A
	31	3'-UTR	chr05	1715767	CTT	CT	INDEL	-1		3_prime_UTR_variant	MODIFIER								PS	N/A
